# Supplementary material for: Single-nucleus RNA-seq dissection of choroid plexus tumor cell heterogeneity
Source: EMBO J. 2024 Oct 31;43(24):6766–91. doi: 10.1038/s44318-024-00283-2 (PMC11649822; doi:10.1038/s44318-024-00283-2)
Supplement: Supplementary file 3 — Dataset EV1 [file 44318_2024_283_MOESM3_ESM.xlsx]

## Sheet: adult
gene	baseMean	log2FoldChange	lfcSE	pvalue	padj
HOXB3	52.0457	11.107	3.16867	1.79344e-08	4.29582e-06
GDF7	31.8789	11.0061	3.29776	1.43931e-07	2.5933e-05
HOTAIRM1	96.2202	10.6306	1.75804	5.02439e-13	6.01744e-10
CACNA2D4	181.981	10.1165	2.74575	2.92185e-11	1.85902e-08
HOXA-AS2	9.64142	8.88985	3.32046	4.33059e-05	0.00230439
AC110023.1	189.096	8.79433	1.30699	5.62278e-13	6.35999e-10
TMPRSS7	59.3089	8.69657	1.30047	2.2371e-13	3.03649e-10
AC021683.2	62.1826	8.59297	3.0046	1.00566e-05	0.000771522
AC109361.2	6.1534	8.38289	2.96277	7.86864e-06	0.00063073
NPNT	315.69	8.26253	1.10595	5.58886e-15	1.03445e-11
GATA2-AS1	9.92594	8.20189	2.95122	1.54839e-05	0.00111396
TLL1	742.212	7.73356	1.3738	1.14784e-09	3.96104e-07
COL2A1	13.4084	7.65663	2.93511	5.89203e-05	0.0028837
LINC01798	8.46844	7.59516	2.89522	4.87715e-05	0.00251389
AC091826.2	11.2034	7.39362	1.82096	7.87144e-07	0.000104067
MKI67	24.6695	7.32074	2.85165	7.92866e-05	0.00358728
HOXA2	4.05172	7.31909	3.32367	0.000595292	0.0160216
ADCYAP1R1	30.3634	7.25387	1.11045	4.96213e-13	6.01744e-10
SP5	5.33503	7.20638	2.92244	0.00012947	0.00511848
CACNA1E	157.551	7.11028	1.33385	3.58842e-09	1.10697e-06
WNT5B	663.516	7.09399	0.845857	1.21159e-18	6.16701e-15
NR2E3	14.6923	7.09029	1.16835	4.6765e-12	4.32789e-09
CKAP2L	11.2797	7.06557	2.85933	0.000131953	0.00516647
PLCH2	90.9072	7.04648	2.79456	0.000108838	0.00452235
EFCAB8	125.292	7.01643	1.25124	1.01821e-09	3.63697e-07
AP000757.1	6.35923	6.85293	3.03061	0.000486134	0.0138429
WNT10B	6.53732	6.7739	1.48537	3.25783e-08	7.13219e-06
AC013470.2	121.412	6.75605	1.13963	1.95043e-10	9.68557e-08
IGSF9	102.27	6.68684	1.36401	1.74054e-09	5.71571e-07
PCDHB1	3.15544	6.67445	3.1246	0.000807923	0.0200357
DMBX1	53.1227	6.67133	2.61295	6.33406e-05	0.00304155
AC023095.1	12.3233	6.62856	1.98394	3.03513e-05	0.00178356
PWWP3B	23.8105	6.59178	1.91992	1.73201e-05	0.00121181
HJURP	8.02409	6.5677	2.56678	4.7698e-05	0.0024648
AL354793.1	11.0614	6.46711	1.62906	1.23919e-06	0.000151077
PLEKHG6	23.5781	6.44273	1.56466	5.51158e-07	7.84223e-05
BUB1	18.5565	6.41574	2.81307	0.000456947	0.0133478
DLX3	10.3856	6.39508	2.69994	0.00023466	0.00798201
LMX1B	66.2865	6.387	1.25856	1.88474e-08	4.46202e-06
BPIFB3	4.24388	6.2973	3.01255	0.00100226	0.0235909
CXXC4	44.8043	6.28072	0.936279	1.68857e-13	2.64456e-10
GNB3	313.687	6.194	1.2918	3.90786e-09	1.1525e-06
MIR503HG	12.6226	6.17426	2.77738	0.000540348	0.0149072
NOG	6.27534	6.16334	2.7187	0.000428693	0.0126863
AR	28.8099	6.16296	1.58084	4.23054e-06	0.00038799
HMGA2-AS1	10.4031	6.1607	2.42205	0.000356738	0.0110494
MEGF11	216.779	6.14479	1.05862	1.33388e-10	7.14679e-08
CDH22	60.2919	6.08443	1.40784	6.44672e-07	8.92892e-05
SLC1A7	226.242	6.04114	1.24474	3.09548e-08	6.85043e-06
AC099791.4	6.0132	6.00691	2.01634	0.000104332	0.00437981
CBLN1	13.8982	5.94074	1.93507	3.12559e-05	0.0018182
AC000372.1	4.59909	5.88696	1.94742	0.000121788	0.00491009
DNAH3	103.013	5.76374	1.02817	1.67087e-09	5.57688e-07
AC091078.1	142.229	5.70128	0.87251	8.1517e-12	6.38341e-09
LY75	19.972	5.68434	0.864325	1.80863e-12	1.93809e-09
TMEM178B	197.226	5.6839	1.39636	3.26668e-06	0.000321302
STOML3	11.1481	5.64502	1.3541	1.29564e-06	0.00015483
IL1RAPL2	720.297	5.64486	1.08509	8.26941e-09	2.18656e-06
AFF2	158.717	5.64363	0.702413	9.04657e-17	3.0698e-13
AL132709.7	4.59863	5.63908	2.85045	0.00180901	0.0354408
ADGRB2	117.732	5.6173	1.03573	3.95498e-10	1.67426e-07
AL161908.1	17.2528	5.61381	1.68302	3.29024e-05	0.00188702
SERTAD4	7.61827	5.56766	2.72787	0.00153143	0.0317839
FAS	16.7951	5.5499	1.0342	4.03075e-09	1.1525e-06
PDZRN4	711.074	5.51781	0.950896	3.97732e-10	1.67426e-07
SAMD3	326.115	5.51191	0.864015	8.55003e-12	6.44736e-09
GRIN2C	17.2037	5.48789	1.06332	1.00096e-08	2.5797e-06
SERPINB13	25.3591	5.47025	1.651	3.76522e-05	0.00205523
MEGF10	52.1917	5.46965	1.31341	1.67142e-06	0.000192261
TCEAL5	7.34213	5.46387	1.70442	6.07153e-05	0.00294876
MKX	32.1177	5.42114	1.91018	7.77151e-06	0.000625407
IQGAP2	411.762	5.33525	0.792793	1.89932e-13	2.76215e-10
CDH6	42.9881	5.32982	1.29054	1.73027e-06	0.000197911
AC011416.4	11.9808	5.31005	1.37349	5.23321e-06	0.000461556
GABRA2	39.36	5.30998	1.43409	9.07839e-06	0.000710908
LINC01019	22.7166	5.2796	1.21938	7.86432e-07	0.000104067
STAT4	27.8985	5.26436	0.966649	2.48031e-09	7.76908e-07
EPX	4.4815	5.25424	1.7742	0.000160616	0.00594767
ITGA2	43.3197	5.25147	1.56169	3.60461e-05	0.00201068
AC026347.1	17.5978	5.24006	1.2482	1.22543e-06	0.0001503
ATP1A2	379.433	5.20245	1.40849	7.14574e-06	0.000586642
WIF1	14.1731	5.13934	1.65463	7.45997e-05	0.00342855
AC092958.1	18.4533	5.1346	1.32922	4.87327e-06	0.000437092
DACH1	272.472	5.09789	1.31883	3.94705e-06	0.000371385
GPR149	8.42899	5.09045	1.56788	5.45529e-05	0.00271564
GRIN2A	228.583	5.04077	2.1283	0.00029112	0.00930486
CA4	61.1549	5.03371	0.823666	1.22721e-11	8.61583e-09
DEPDC1	18.8453	5.03169	1.72235	0.000160619	0.00594767
PLCB1	990.854	5.0107	0.867554	4.02941e-10	1.67426e-07
MASP1	29.7299	4.98421	1.59782	7.32909e-05	0.00339115
ANKRD66	4.33936	4.95437	2.75524	0.00242168	0.0428371
SLC16A8	160.614	4.94084	0.999275	3.49694e-08	7.57422e-06
AL096854.1	115.59	4.93484	1.50864	2.12648e-05	0.00140983
VSTM2L	71.7265	4.92354	1.25353	4.10063e-06	0.000380244
FXYD6	147.107	4.89131	1.25791	3.61016e-06	0.000345084
AC073114.1	141.153	4.88926	1.39914	1.90947e-05	0.0013127
KIAA1211	423.049	4.87914	1.10788	4.71917e-07	6.86303e-05
GRM3	127.806	4.8748	2.73153	0.000181703	0.00652888
FMN2	266.628	4.86591	1.42544	3.08953e-05	0.00180755
CPNE4	52.9738	4.86099	1.24734	5.57663e-06	0.000481762
VTN	10.0251	4.8566	1.24403	5.13593e-06	0.000456627
CDH7	2.93543	4.83018	1.9602	0.000774296	0.0194204
AP005262.2	38.5062	4.81379	1.05331	2.90401e-07	4.71226e-05
RFX4	103.163	4.81326	1.03218	2.71727e-07	4.51796e-05
SPC25	14.0634	4.80589	1.9322	0.000685816	0.0177875
TLX2	32.8092	4.79939	1.31918	1.40464e-05	0.00102872
2024-03-11	34.0487	4.79688	1.78764	3.74076e-05	0.00204736
AL136962.1	19.1338	4.79455	1.38289	2.13275e-05	0.00140983
PTGER2	33.5423	4.78816	1.47046	5.62548e-05	0.00277324
DIO3OS	66.0395	4.78394	1.41438	1.62557e-05	0.00115319
ST8SIA1	53.1569	4.71188	1.65464	6.35548e-05	0.00304465
LMO3	80.8427	4.689	1.11229	1.85797e-06	0.000206561
AJAP1	516.05	4.6874	0.821444	1.13342e-09	3.96104e-07
AC007695.1	21.141	4.67912	1.22973	6.78277e-06	0.000568301
COL8A1	67.9442	4.66807	1.34905	2.85616e-05	0.00173069
AL133538.1	7.93966	4.66467	1.03887	3.76265e-07	5.8036e-05
C19orf81	13.2375	4.64911	1.92443	0.000521601	0.0145477
PHYHIPL	79.112	4.62135	1.20117	5.81742e-06	0.000499758
AC067956.1	10.3416	4.6187	1.00823	2.72942e-07	4.51796e-05
TMEM190	16.1659	4.60675	1.68214	0.000305618	0.00972308
CACNA1H	92.275	4.60272	1.19681	5.39035e-06	0.000469007
FIGNL2	15.6226	4.57754	1.19966	6.85411e-06	0.000571925
HPSE2	56.5411	4.56372	1.38237	2.26538e-05	0.00147831
ARHGAP26-AS1	4.688	4.54667	1.3092	3.14629e-05	0.00182503
AC232271.2	6.97428	4.51106	1.52307	0.000171973	0.00625244
TMEM163	66.6498	4.49706	0.606053	4.94493e-15	1.03445e-11
SAMD11	298.973	4.49293	0.934617	1.02235e-07	1.90965e-05
SCGN	15.5366	4.49176	2.47202	0.00156239	0.0321315
TAC3	3.08979	4.48684	2.13537	0.00170929	0.0341523
CERS1	10.6957	4.48169	1.41547	8.27167e-05	0.00368208
CDKN2C	14.3166	4.47595	1.0987	2.38282e-06	0.000251369
SV2C	33.7553	4.46915	1.36149	4.73884e-05	0.00245679
AC090125.1	14.56	4.46619	1.11986	3.57439e-06	0.000343277
AC110015.1	3.91637	4.45625	2.0149	0.00125748	0.0274508
AC012150.1	2.92353	4.45605	2.01889	0.00170414	0.0340829
COL22A1	97.8833	4.43284	0.777581	7.20359e-10	2.76727e-07
SKAP2	120.559	4.40603	0.816925	4.43558e-09	1.2371e-06
CA8	23.4807	4.40131	1.01435	6.86378e-07	9.31643e-05
AL137024.1	5.35578	4.40051	1.77825	0.000595694	0.0160216
KCNK9	10.6456	4.39992	1.56718	0.000240165	0.00806892
TSPAN18	160.471	4.37415	0.995037	4.9816e-07	7.14263e-05
IGF2	12.9739	4.36679	1.25926	2.43449e-05	0.00152982
PRR5L	32.8035	4.36095	0.520795	4.90573e-18	1.99761e-14
LANCL3	12.745	4.33365	1.44592	0.000113747	0.00469426
KCNH8	36.1652	4.31394	0.839924	2.16982e-08	5.07788e-06
C12orf42	4.75078	4.30243	1.76546	0.000847172	0.0206412
ENTPD2	8.35056	4.2913	1.09835	5.58428e-06	0.000481762
AQP3	7.35032	4.29076	1.41788	0.000123631	0.00497457
AP1S1	16.0435	4.28683	0.941327	2.35152e-07	4.09205e-05
F2R	58.6613	4.27011	1.04198	1.96748e-06	0.000215365
LRRC63	16.7366	4.25806	1.25011	3.10127e-05	0.00180922
SLC35F4	47.3392	4.24859	1.43066	0.000120375	0.00489191
SGCD	325.31	4.24708	1.56822	0.00023169	0.00791391
THSD4	253.59	4.24648	0.884712	3.94199e-08	8.27412e-06
NCAPH	8.72838	4.24539	1.8091	0.00113149	0.0255665
NMU	6.95843	4.21267	1.76198	0.00108473	0.0248705
C3orf22	5.79595	4.20339	1.15082	1.6933e-05	0.00119293
AC106865.2	2.17288	4.17968	2.01168	0.00241273	0.0427158
PRAME	76.9545	4.17476	1.68069	0.00042861	0.0126863
NEURL1B	30.7423	4.1506	0.907497	2.98859e-07	4.79116e-05
STXBP5L	276.32	4.12966	1.24754	5.38236e-05	0.0026925
AL390957.1	380.029	4.12884	1.36444	5.16758e-05	0.00260426
VEGFC	17.7258	4.11843	1.22384	3.65485e-05	0.00201116
NCMAP-DT	21.8147	4.11802	0.843201	5.73111e-08	1.13287e-05
RCAN3AS	42.3017	4.11704	0.6192	2.29259e-12	2.23624e-09
ITGB3	3.15096	4.11451	1.52933	0.000464485	0.0135292
CDCA8	32.7399	4.09334	0.841828	5.95713e-08	1.15861e-05
UNC80	139.562	4.09137	1.96068	0.000270889	0.00890656
MAOA	29.6255	4.08991	0.632206	7.0524e-12	6.24291e-09
AL603840.1	111.953	4.07184	0.828824	9.09531e-08	1.71463e-05
NRCAM	37.3625	4.06745	1.09572	1.19084e-05	0.000891379
TSPAN11	75.998	4.05512	0.820772	3.66925e-08	7.86377e-06
ASTN1	36.2745	4.04338	1.48898	9.61367e-05	0.00413814
SULT4A1	12.9766	4.03524	1.66298	0.00107955	0.0248364
TGM3	7.6343	4.01934	1.00424	3.48218e-06	0.000337537
UCHL1-AS1	7.82394	4.01395	1.23447	5.60206e-05	0.0027684
AC107398.3	3.98527	4.00994	1.59888	0.000574287	0.0156108
AL139823.1	11.3047	3.99774	1.91448	0.00109697	0.0250105
GRM7	90.8714	3.98742	1.16752	2.17073e-05	0.00142856
SYNDIG1	112.671	3.98417	0.925028	1.37526e-06	0.000161477
NR4A3	109.069	3.98169	1.13854	2.97286e-05	0.00176465
TMEM51-AS1	14.4779	3.94667	0.996347	4.38219e-06	0.00039831
AC015813.8	5.18001	3.94402	1.66751	0.000797189	0.019842
PLK4	17.8263	3.93957	1.11567	2.99592e-05	0.00177317
MAMDC2	184.374	3.93784	0.63015	4.13877e-11	2.47839e-08
AC090531.1	21.6587	3.93402	1.0051	6.436e-06	0.000548272
GATA6-AS1	3.75612	3.92734	1.59989	0.000733193	0.0186365
TMEM156	9.40935	3.9272	0.758533	1.39668e-08	3.51066e-06
AC119868.2	16.3877	3.89911	1.13257	3.20285e-05	0.00185256
UCHL1	248.8	3.89496	1.04878	4.1274e-06	0.000380244
DNAH10	146.631	3.89407	0.905701	1.46786e-06	0.000170063
ZFR2	86.5559	3.86501	1.06941	1.47138e-05	0.0010699
TRIP13	9.8517	3.85696	1.0324	1.05776e-05	0.000803582
AC103591.3	5.4776	3.84958	1.40632	0.000350987	0.0109267
MUSK	40.2444	3.84235	1.84126	0.00126799	0.027611
AC095060.1	3.53658	3.82886	1.50336	0.000527197	0.0146836
CCBE1	208.096	3.82683	0.990746	8.45778e-06	0.000672658
DCLK1	141.373	3.82167	1.16698	4.95677e-05	0.00254206
AC132217.1	20.0572	3.81081	1.91276	0.000305637	0.00972308
SDK2	290.975	3.79982	0.80315	3.77746e-08	8.01136e-06
AC112487.1	11.8483	3.78631	1.39047	0.000319281	0.0100685
P3H2	157.483	3.78601	0.879383	1.20172e-06	0.000148284
NKAIN3	98.7384	3.78553	1.60781	0.000480758	0.0138012
APCDD1L-DT	9.00731	3.78495	1.19198	0.00010268	0.00433249
AC015878.1	4.92624	3.76498	1.0727	2.79026e-05	0.001706
NCMAP	53.1001	3.76069	0.639725	1.73894e-10	8.85119e-08
IL3RA	129.775	3.74573	0.888564	6.93923e-07	9.35647e-05
AC104938.1	3.44582	3.74497	1.21019	0.000126664	0.00505661
SIDT1	13.7966	3.72581	1.11738	3.74004e-05	0.00204736
TMEM200A	145.368	3.7227	1.22499	0.00012475	0.00499981
AC004687.1	3.40997	3.71588	1.84568	0.00228589	0.0414433
AC078850.2	2.98902	3.71532	1.45544	0.000667487	0.0174231
GPC3	74.5282	3.7147	0.880559	1.28549e-06	0.00015483
CPAMD8	214.855	3.69752	1.28795	0.000186467	0.00662559
AC093689.1	33.1766	3.69428	1.30038	0.00023793	0.00802029
CDK1	16.0518	3.6852	1.37221	0.00035876	0.011084
ID4	70.4746	3.68453	0.955776	3.31087e-06	0.000324083
ESPN	11.85	3.65606	3.55572	0.000248904	0.0083077
AC091178.2	3.50319	3.65396	1.54922	0.00113681	0.0255879
MMP16	65.9584	3.642	1.30966	0.000239492	0.0080596
CDK14	729.696	3.63745	0.959164	6.98009e-06	0.000577702
AL162385.2	3.03054	3.62395	1.69988	0.00174801	0.0347215
AC007221.1	34.1839	3.62047	1.09293	3.41116e-05	0.00194541
C9orf50	13.9458	3.6204	1.25126	5.1255e-05	0.00260237
MBD3L1	6.51578	3.61187	1.41914	0.000484868	0.0138429
CNTNAP2	255.343	3.61155	0.811865	6.49138e-07	8.93003e-05
LRRC4	23.2195	3.60493	0.903762	3.8286e-06	0.00036256
CARMIL2	4.15167	3.58739	1.92194	0.00239899	0.0425465
CYP2J2	7.45703	3.58255	1.53916	0.00130115	0.0281226
ELF4	20.1551	3.58207	0.992462	1.55446e-05	0.00111439
SH3RF3	414.793	3.57688	1.02589	2.12597e-05	0.00140983
AC093843.1	4.44479	3.56327	1.09961	6.0829e-05	0.00294876
SLC8A1-AS1	96.2667	3.55636	1.59702	0.000897601	0.021653
BCL11B	67.3569	3.5548	1.64282	0.000223441	0.00776624
AL353803.1	12.2755	3.5544	1.0506	2.92638e-05	0.00174724
AC003093.1	8.01961	3.55079	1.03757	3.6487e-05	0.00201116
ARHGEF39	10.3578	3.54716	0.886445	2.84497e-06	0.000288177
ADGRG2	138.667	3.5467	1.59389	0.000231887	0.00791391
AC011611.4	3.78266	3.53522	1.23674	0.00022429	0.00776624
AC002407.1	36.5855	3.53505	1.17112	0.000113129	0.00468176
MAML3	704.546	3.53426	0.559624	8.13715e-12	6.38341e-09
AC016074.2	19.1314	3.5311	1.06251	4.65226e-05	0.00244124
AC023886.1	4.17052	3.52916	1.21544	0.000206023	0.00723211
AC079753.2	5.44103	3.52458	1.12025	0.000117892	0.00481017
GABRB1	52.3669	3.51174	1.08867	7.77105e-05	0.00354239
OSBPL7	15.931	3.50894	1.05157	6.22469e-05	0.00300319
AC073957.1	10.5556	3.5087	0.947089	1.32547e-05	0.000977775
IKZF1	18.469	3.46981	0.976659	2.07768e-05	0.00138693
ADAMTSL1	245.232	3.46398	1.13594	6.90837e-05	0.00323343
OLR1	10.7592	3.46224	0.983899	2.37451e-05	0.001525
NOS1	31.637	3.46133	1.32836	0.000425936	0.0126599
TMEM131L	53.3786	3.45775	0.640384	6.41886e-09	1.74251e-06
SH3TC2	8.4181	3.45396	1.80501	0.000383528	0.0115991
AL353746.1	15.5555	3.4518	1.08281	6.75297e-05	0.00318265
ST6GALNAC5	97.8443	3.44895	1.80188	0.00167895	0.0337803
XRCC2	23.4571	3.42646	0.635833	4.07562e-09	1.1525e-06
ZNF501	4.4227	3.42575	1.27194	0.000387418	0.0116684
DIRAS1	13.6043	3.41633	1.45791	0.000909848	0.0218836
B4GALNT2	18.494	3.41541	1.49087	0.00033372	0.0104531
SLC4A4	70.3377	3.41233	0.606513	9.27625e-10	3.4339e-07
LINC00844	6.24411	3.40863	1.68619	0.00151486	0.0315363
SMAD9-IT1	3.89027	3.40068	1.43436	0.00117354	0.0261143
CELSR1	47.2125	3.38559	0.729862	1.80597e-07	3.19734e-05
AC025188.1	7.35809	3.37932	1.48862	0.00128942	0.0279984
IGF1	87.3999	3.36847	1.77513	0.00169158	0.0339317
DISC1FP1	47.3707	3.36207	1.39814	0.000583789	0.0158058
COL23A1	73.8897	3.36032	1.10767	0.000139326	0.00537352
TRIM71	68.296	3.35375	0.632898	9.55239e-09	2.49342e-06
GLIPR1	18.066	3.35201	0.983287	2.82504e-05	0.00172209
GREB1L	72.9547	3.34721	0.842821	2.44612e-06	0.0002554
SKAP1	143.939	3.3372	1.54889	0.00100865	0.0236591
PADI2	20.6702	3.31654	1.29888	0.00047008	0.0136337
CCDC33	139.161	3.31466	1.19106	0.000232053	0.00791391
WIPF3	61.1826	3.31303	0.515023	1.05537e-11	7.67406e-09
AC068051.1	90.3798	3.31194	0.932347	1.35656e-05	0.000997095
MARCKSL1	170.551	3.3033	1.43887	0.000270609	0.00890656
FSHR	4.60753	3.297	1.39468	0.00092208	0.0221126
MLIP	7.66752	3.29437	0.90704	1.5607e-05	0.00111495
DIRAS3	26.9066	3.2938	1.07418	0.000102736	0.00433249
UNC5C	47.3675	3.29278	1.16387	0.000267709	0.00883397
SLIT3	204.349	3.27501	1.15653	0.000113898	0.00469426
RAMP3	26.3757	3.26281	1.15643	0.000234901	0.00798201
P3H2-AS1	6.35256	3.25645	1.33495	0.000606418	0.016203
ANKRD22	3.46071	3.24352	1.7466	0.00269814	0.0464363
SLC26A4	8.6642	3.24124	1.32432	0.000592547	0.0160004
SLC8A1	1304.9	3.23851	1.03263	6.24017e-05	0.00300354
TAFA2	212.975	3.23848	0.762519	1.37169e-06	0.000161477
RAX	23.4572	3.23657	0.936539	2.8924e-05	0.00174626
AP000866.2	5.28038	3.23166	1.52281	0.00208597	0.0390208
LINC01765	10.4295	3.22678	1.51746	0.000363146	0.0112025
WNT2B	99.6865	3.22467	0.536779	1.60065e-10	8.35621e-08
ELDR	2.95178	3.20209	1.45948	0.00129128	0.0279984
RADX	10.9199	3.19638	1.37802	0.000814757	0.0201316
AC022034.1	7.67611	3.17804	1.22096	0.000376668	0.0114291
CCDC144NL-AS1	9.92172	3.1771	1.53254	0.00136402	0.0291511
AL158167.1	13.5513	3.15975	0.931336	3.849e-05	0.00208975
IGF2BP1	31.1911	3.15304	1.23299	0.000407526	0.012166
KIF21B	107.861	3.14898	1.03488	0.000125984	0.00503938
MIR181A1HG	320.202	3.14697	0.898963	4.6607e-06	0.000419875
CDC20B	27.9094	3.14187	1.23251	0.000538962	0.0148891
SYN2	58.7199	3.13304	0.954445	5.49288e-05	0.00272769
AARD	22.5734	3.12373	0.886763	2.3858e-05	0.001525
CENPI	33.7075	3.11959	1.04874	0.000187794	0.00666112
AC091946.1	23.5067	3.1136	0.8769	1.26716e-05	0.000941582
LHFPL3	241.975	3.11359	0.964329	3.03977e-05	0.00178356
UHRF1	36.2715	3.11073	0.875587	9.27229e-06	0.00072331
THSD7B	29.7528	3.11015	1.19112	0.000439472	0.0129301
AC025159.1	455.389	3.10757	0.820996	9.33456e-06	0.000725388
AL442663.3	4.11089	3.09662	1.38005	0.000991431	0.02339
COL5A1	287.513	3.09561	0.703276	6.70633e-07	9.16382e-05
CYP1B1-AS1	67.6054	3.08887	0.713376	1.29625e-06	0.00015483
RUNX2	62.8641	3.07426	0.624915	4.09967e-08	8.51727e-06
TPBG	46.0101	3.06068	1.61656	0.000980992	0.0232786
MID1	1940.9	3.05916	0.384053	1.56391e-16	3.98016e-13
AP000842.2	8.95147	3.05699	1.26725	0.000707742	0.018217
KLHL32	160.421	3.05101	1.07959	0.000237892	0.00802029
AC090630.1	66.9831	3.0496	0.734622	1.88839e-06	0.000207825
MEIS1-AS2	9.79025	3.04571	1.00932	0.000116003	0.00476175
CACNA1A	232.473	3.0447	0.828567	1.51702e-05	0.00109527
PSD	86.2487	3.04434	1.33209	0.00093548	0.0222953
KIAA2012-AS1	8.81382	3.03321	0.993065	0.00010147	0.00431299
CCN2	350.379	3.03283	1.56425	0.00118095	0.0262204
PROM1	772.833	3.01256	0.973254	0.000118228	0.00481425
DPYS	11.5889	3.00994	1.25577	0.000625497	0.0165391
PALM2-AKAP2	54.9575	3.00228	0.760669	6.62844e-06	0.000562313
LINC02642	3.3708	2.99408	1.3672	0.0014418	0.0303825
RAI2	68.6313	2.99063	0.493147	6.60442e-11	3.73516e-08
AL354863.1	52.851	2.99061	1.37157	0.00113738	0.0255879
KIF14	53.7968	2.98867	1.12333	0.000349115	0.0108851
E2F7	30.196	2.97675	0.95671	9.88928e-05	0.00422995
AC007529.2	13.5854	2.97084	0.993017	0.000135301	0.00527982
EFNB1	36.0532	2.95538	0.990459	7.77726e-05	0.00354239
ALDH1A1	8.55551	2.95498	0.954706	9.25625e-05	0.00403549
SPP1	91.8653	2.95304	0.596654	6.28373e-08	1.20695e-05
DKK 2.00	25.7677	2.93695	0.968307	0.000130886	0.00515445
IGSF21	218.665	2.93374	0.871673	3.59547e-05	0.00201068
ENPP3	6.56936	2.93205	1.12102	0.000424062	0.0126227
NAMA	3.49867	2.92682	1.27442	0.00103406	0.0240886
SMOC1	26.8413	2.92514	1.33209	0.00105926	0.0245075
E2F3	92.9996	2.92093	0.713646	2.35825e-06	0.000251369
LY6H	57.3661	2.92012	1.7476	0.00185527	0.0358721
LINC02306	10.9042	2.91804	0.933477	8.28287e-05	0.00368208
LINC02593	39.4047	2.91475	1.13667	0.000519524	0.0145096
ZNF93	17.8961	2.90772	0.955888	0.000127536	0.00507153
OSBPL6	140.767	2.90102	0.567357	2.98268e-08	6.67334e-06
CCDC88C	45.019	2.89447	0.672468	8.71823e-07	0.000113059
KCND3	528.496	2.89002	0.789507	1.97833e-05	0.0013396
CADM1	524.274	2.88928	0.73837	5.91891e-06	0.00050634
ESYT3	7.63955	2.88493	1.1484	0.00044922	0.0131599
GRIA3	33.2502	2.88036	1.7686	0.00296578	0.0492925
KCTD16	126.292	2.86821	0.840981	2.33832e-05	0.00151619
AL050403.2	48.1074	2.86466	1.43141	0.00178972	0.0352065
AC125611.4	3.541	2.86456	1.36397	0.00184706	0.0357812
AL513164.1	12.2027	2.85914	1.09643	0.000442368	0.0129966
PCDHGA1	4.06692	2.85836	1.30909	0.00136836	0.0292032
ERCC6L	13.3544	2.85261	0.952858	0.000155011	0.00578088
ATOH8	30.0348	2.8414	0.949386	0.000107003	0.00446432
FER1L6-AS2	3.20093	2.83727	1.36196	0.00181362	0.0354408
AC005487.1	26.7981	2.8152	0.927469	0.000151682	0.00568736
PTCHD1-AS	126.627	2.80613	0.660942	1.86676e-06	0.000206561
SORCS2	643.166	2.79147	0.803491	2.84277e-05	0.00172772
AL136114.1	30.7551	2.7859	1.23165	0.000837327	0.0205645
GRIA2	221.526	2.77892	1.66451	0.00270561	0.0465256
AL357052.1	42.8143	2.77823	0.816063	4.99169e-05	0.00255354
EBF4	258.813	2.76219	1.02717	0.000271911	0.00890656
ADRA1A	48.2023	2.75805	1.22596	0.00114149	0.0256237
BAIAP3	72.2941	2.74786	0.888808	9.91008e-05	0.00422996
AC073655.1	6.89736	2.74732	1.17646	0.000934663	0.0222953
LINC01934	17.5582	2.74294	0.759782	1.9149e-05	0.0013127
ABCD2	53.6717	2.73854	0.742462	1.10839e-05	0.000835805
AC007608.3	4.11019	2.73462	1.431	0.00245144	0.042974
AP001636.3	5.41481	2.73206	1.16678	0.000958542	0.022799
RECQL4	9.11992	2.72728	1.30157	0.00184393	0.0357547
BEX2	144.218	2.72294	1.05035	0.000318688	0.0100685
AC079385.1	28.1571	2.72172	0.664118	3.1239e-06	0.000310257
LINC01550	61.4716	2.72102	0.770373	2.91242e-05	0.00174724
GBP3	7.42648	2.71967	0.908449	0.000128204	0.00508816
GLRX	14.0744	2.71775	1.18921	0.000404708	0.0120996
ANKS1B	865.46	2.71542	0.614783	7.29321e-07	9.76907e-05
CCDC26	16.7587	2.71528	0.733136	1.21557e-05	0.000906557
SOX30	3.90021	2.71329	1.48805	0.0028652	0.0482909
TBXAS1	55.9005	2.71263	0.66842	2.75041e-06	0.000281399
AC090578.1	18.58	2.7073	1.20037	0.00107877	0.0248364
GNG4	26.414	2.69596	0.930663	0.000206018	0.00723211
TENM3-AS1	30.01	2.67479	0.968686	8.67276e-05	0.00381377
PARPBP	48.5534	2.66752	0.945904	0.000139125	0.00537352
LRCH2	69.6977	2.65565	0.868825	7.12805e-05	0.0033134
LAIR1	10.8414	2.65469	0.808173	5.72962e-05	0.00281775
RTKN2	19.3197	2.65444	0.98272	0.000374973	0.0113947
FAM135B	105.317	2.65441	0.873367	0.000167015	0.00611503
AC012409.1	4.42179	2.65139	1.56229	0.00291234	0.0488027
TMEM266	68.4631	2.64995	0.602423	4.57813e-07	6.70581e-05
CENPH	12.9555	2.64786	0.905006	0.000171183	0.00623485
KCNIP1	396.083	2.64613	0.88347	0.000146708	0.00553145
AC007402.1	9.21323	2.64457	1.0609	0.000632535	0.0166819
AC090921.1	21.2305	2.63856	1.09792	0.00071756	0.0183306
AC083870.1	61.9844	2.62913	0.869896	0.000129047	0.00511165
PTRH1	140.751	2.62607	0.599296	5.7465e-07	8.01361e-05
SHC3	35.2535	2.61965	1.04223	0.000519164	0.0145096
HMMR	18.9995	2.6195	0.918952	0.00022813	0.00783988
JAKMIP2	23.4958	2.61739	1.30095	0.00122869	0.027013
CASC15	252.184	2.61524	0.674114	7.30553e-06	0.000597352
GPC6	834.231	2.61422	1.82863	0.00299773	0.0495003
AC007619.1	18.6108	2.59429	0.688191	1.00798e-05	0.000771522
FERMT1	4.74634	2.59418	1.24438	0.00160806	0.0326421
NABP1	173.733	2.59184	0.616051	1.80654e-06	0.000203211
CD44	37.9011	2.58601	1.24379	0.00104443	0.0242193
TYMS	20.0592	2.58296	1.51743	0.00132178	0.0284695
SOX4	94.3834	2.58104	1.52304	0.00085112	0.0207007
FBP1	18.8812	2.58098	0.850104	0.000143651	0.00547305
LPAR5	6.46245	2.56633	0.9829	0.000419323	0.0124999
BASP1-AS1	67.7692	2.55316	0.740146	3.24681e-05	0.00186737
SLC1A3	334.677	2.55132	1.00424	0.00059335	0.0160008
AP002370.2	5.32904	2.54784	1.36153	0.00213005	0.0396415
ISM2	37.8528	2.54127	1.40657	0.000492791	0.0139933
AC010148.1	30.4145	2.53781	1.89139	0.00235722	0.042181
BAHCC1	30.7376	2.53164	0.724639	2.51543e-05	0.00157099
PCDH18	49.1108	2.52809	1.31102	0.00237409	0.0422778
AC024901.1	184.125	2.52726	1.02977	0.000730849	0.0186001
NNAT	127.805	2.51125	1.46303	0.00246112	0.0430485
IL27RA	7.86272	2.50894	1.29265	0.00205841	0.0385904
PNCK	60.1947	2.49887	0.872366	0.00022367	0.00776624
LYPD6	108.92	2.49439	2.21811	0.00159005	0.0325034
LINC01836	16.6774	2.49291	0.994086	0.000474258	0.0137158
C20orf197	5.19705	2.49054	0.971362	0.000506211	0.0142158
DTL	26.6971	2.47624	1.33369	0.00287155	0.0483224
SCN8A	186.296	2.46952	0.65733	1.09368e-05	0.000827779
PNMT	19.9647	2.45902	0.905799	0.000197241	0.00694781
LAMA2	266.038	2.45612	0.825299	0.000160669	0.00594767
C3AR1	8.8796	2.45267	1.13539	0.00129126	0.0279984
FOXM1	26.422	2.44783	0.727971	4.41035e-05	0.0023229
TIAM1	90.4829	2.44611	0.625808	6.74326e-06	0.000567325
FGF13	881.245	2.44298	0.81326	0.000164222	0.00602442
LMO4	64.4441	2.43842	0.890023	0.000366862	0.011249
SNRK-AS1	9.29947	2.43735	0.894344	0.000352072	0.0109438
MCF 2.00	19.692	2.43579	0.696751	2.971e-05	0.00176465
APBB1IP	32.6077	2.43544	0.725098	4.40772e-05	0.0023229
ID3	303.978	2.43424	1.01776	0.000624827	0.0165391
KCNMB2	35.7376	2.42917	0.977711	0.000698235	0.0180407
GPR156	91.0588	2.42781	0.811264	0.000155028	0.00578088
LRMP	24.6654	2.42469	0.791419	7.38993e-05	0.00340405
PPM1E	156.789	2.42299	1.05418	0.00119087	0.0263893
FAM222A-AS1	22.5366	2.42201	1.1493	0.00191481	0.036675
XK	31.8251	2.42182	1.01339	0.000936269	0.0222953
TWIST1	126.507	2.42051	1.35842	0.0017447	0.0346896
TMEM158	35.0019	2.41932	1.13019	0.00141315	0.0300332
GBP2	5.6494	2.41548	1.29398	0.00275515	0.0471386
LINC01094	5.50451	2.41487	1.33276	0.00297451	0.0493596
AP000721.2	37.4206	2.41115	0.923627	0.000514357	0.0144247
PSAT1	108.705	2.40638	1.01778	0.00099016	0.0233871
CFI	22.6757	2.40451	0.904523	0.000181844	0.00652888
HLA-DQA1	8.3417	2.40326	1.1037	0.0011736	0.0261143
ERICH3	47.6544	2.39559	1.19261	0.00218856	0.0403249
NRG4	93.6925	2.39393	0.69769	3.98708e-05	0.00215323
BIN2	5.44502	2.39311	0.999309	0.000840369	0.0205648
STAMBPL1	37.579	2.3923	0.645819	1.75128e-05	0.0012211
EPB41L3	79.3866	2.38943	1.08499	0.00103022	0.0240541
ANKFN1	234.04	2.3795	0.931269	0.000599006	0.0160894
AC027307.3	5.28197	2.3781	1.04031	0.00101641	0.0238138
TRABD2A	13.8671	2.36409	0.971404	0.000753151	0.0190014
EGR1	318.358	2.35257	1.32216	0.00242639	0.0428613
AC022523.1	17.5871	2.35186	0.742462	9.21157e-05	0.00402463
PLPP3	407.185	2.34384	1.01276	0.00108994	0.024934
DIRC3-AS1	13.4	2.33548	1.19051	0.00204186	0.0383509
CPM	54.6932	2.33416	0.731752	8.92638e-05	0.00390841
FRMD5	361.207	2.32098	0.665341	3.46955e-05	0.00196554
CATSPERD	9.82906	2.31863	0.752733	0.000121775	0.00491009
LINC02082	75.9688	2.31566	1.08987	0.00168603	0.0338536
TEK	16.1705	2.31322	0.788156	0.0001922	0.00678195
ATL1	15.8207	2.31135	1.07258	0.00147255	0.0308131
FAM49A	20.2813	2.30741	0.753941	0.000150766	0.00567394
MPP6	56.7958	2.30702	0.819563	0.000247784	0.00828389
OVCH1	13.1357	2.2951	1.06219	0.001032	0.0240681
MNDA	6.95423	2.29311	1.16201	0.00180207	0.0354153
CENPF	134.279	2.2916	1.15657	0.000725248	0.0185038
PDE3B	31.6942	2.28747	0.754116	0.000143744	0.00547305
LSP1	7.40759	2.28553	1.07741	0.00138442	0.0294842
HMGB2	109.364	2.28397	0.721277	7.74962e-05	0.00354239
CYSLTR2	44.8538	2.28271	1.14072	0.00156115	0.0321315
EFCAB13	59.5	2.27929	1.08533	0.00111638	0.0253993
PARVG	8.49451	2.27789	1.07171	0.00147519	0.0308366
CSGALNACT1	94.055	2.27723	0.781732	0.000217218	0.00759889
AC021851.2	36.8703	2.27702	0.658136	3.59647e-05	0.00201068
FCER1G	10.8767	2.27639	1.202	0.00221792	0.0406087
C3orf14	15.5194	2.27284	1.36464	0.00191431	0.036675
PLXNC1	61.1245	2.26344	0.718233	9.40472e-05	0.00407404
PREX1	130.206	2.26299	0.536088	1.30039e-06	0.00015483
DDX25	5.73762	2.25062	0.946476	0.000910385	0.0218836
SLA	25.5899	2.24851	0.811465	0.000280016	0.00906378
SCN3A	60.3871	2.24277	0.92643	0.000793726	0.01978
ID1	429.484	2.2353	1.23726	0.00221263	0.0405848
CPS1	16.7434	2.22812	1.07284	0.00194143	0.0369072
SOX8	33.6638	2.22485	1.62506	0.0025245	0.0439683
ZNF709	155.304	2.22128	0.393508	1.60288e-09	5.43912e-07
IL12A-AS1	9.33937	2.2208	0.783899	0.000261018	0.00864628
PLK3	47.418	2.22075	0.925254	0.000528797	0.0147081
AC119674.1	118.432	2.21593	0.61252	2.25601e-05	0.00147693
AC092802.1	54.9023	2.21406	0.803846	0.000315861	0.0100015
FCGBP	64.3204	2.21089	0.682111	9.43862e-05	0.00408005
AC009126.1	34.1826	2.20964	0.750664	0.000235618	0.00798201
TRIM9	46.249	2.20855	1.11472	0.00109476	0.0250017
LY86	8.88489	2.20669	1.19157	0.00256442	0.0445492
LINC02641	8.15821	2.20616	0.946992	0.00109536	0.0250017
MYO16	13.9524	2.20595	0.846524	0.000554148	0.0151384
FMNL3	73.9807	2.18761	0.859022	0.000647341	0.0169844
FBN3	21.2403	2.18383	1.7017	0.00247558	0.0432642
LINC02398	51.9352	2.179	1.15683	0.00181015	0.0354408
ZNF423	181.855	2.17739	0.496309	8.14837e-07	0.000107033
GGT1	5.72965	2.1736	1.09295	0.0021579	0.0399044
WNT5A	12.8377	2.17317	0.949297	0.00116593	0.0260288
GLA	20.6687	2.17279	0.952451	0.00113309	0.0255665
MATN2	195.093	2.17009	0.848705	0.000688451	0.0178332
FYB1	26.5113	2.16746	0.630293	3.627e-05	0.00201116
AC005355.1	10.9967	2.16491	1.03257	0.00181617	0.0354408
LINC01091	392.86	2.16154	1.0335	0.0018311	0.0356416
ARHGAP45	7.93688	2.15838	0.943442	0.00119789	0.026481
IL13RA2	27.4077	2.15293	1.1571	0.00294593	0.049123
AL133346.1	76.1899	2.14216	0.709044	0.00010278	0.00433249
NCS1	147.476	2.13962	0.46688	3.6365e-07	5.66813e-05
MCC	422.552	2.13503	1.14563	0.00279801	0.0475918
SPDYE1	38.6987	2.13099	0.82802	0.000609895	0.0162745
CORO2A	25.6286	2.11767	0.730426	0.000261172	0.00864628
AC008591.1	20.7465	2.11587	0.85485	0.000852022	0.0207007
DAB1	283.336	2.1151	0.79799	0.00043816	0.0129289
BTG2	156.664	2.11279	0.745906	0.000272534	0.00890656
ARHGDIB	11.926	2.11143	0.837121	0.00055468	0.0151384
AL162231.1	31.4842	2.10875	0.816545	0.000542021	0.0149331
INPP5D	72.7758	2.10766	1.11824	0.00237545	0.0422778
PSD4	67.5187	2.10733	0.648472	4.89867e-05	0.00251861
RHOBTB3	51.4661	2.10479	0.998364	0.000814552	0.0201316
MS4A4E	10.7623	2.10439	0.961936	0.0014512	0.0304603
DOCK10	39.9199	2.09657	0.644059	6.85043e-05	0.00322112
GALNT12	93.9785	2.09295	0.544321	9.0547e-06	0.000710908
CDH4	242.787	2.08607	1.14375	0.0024494	0.042974
AL353135.2	17.0849	2.08159	1.20682	0.00143181	0.0303032
CCNJL	57.5121	2.08094	0.415657	4.18507e-08	8.60687e-06
CLEC7A	10.2006	2.07853	1.03826	0.00225672	0.041024
GINS1	28.6225	2.07837	0.964078	0.000757739	0.0190935
AP002812.2	63.2408	2.07634	0.563103	1.90246e-05	0.0013127
GATA6	30.4549	2.07382	0.947457	0.00152891	0.0317839
LRRC61	37.1464	2.07232	0.841625	0.000871556	0.0210747
MAMLD1	166.579	2.07152	0.54099	1.29786e-05	0.000960889
AIF1	13.4782	2.07044	0.936739	0.000988851	0.0233833
C1QC	20.4392	2.07008	0.848587	0.000657443	0.0172121
BCAT1	33.6968	2.06729	1.29236	0.0013735	0.0292821
SAMD5	278.439	2.06204	1.04209	0.00238748	0.0423968
SIPA1	17.2136	2.05796	0.812823	0.00058309	0.0158058
IGFBPL1	11.8149	2.04014	0.820681	0.000736719	0.0186794
SORL1	72.3394	2.03776	0.547077	1.04905e-05	0.000799952
LERFS	15.1105	2.03761	1.22523	0.00193913	0.0369072
SLC5A11	13.8438	2.0366	0.866038	0.00112178	0.0254905
CMIP	188.731	2.0315	0.678147	0.000175565	0.00633778
CXorf40B	13.5625	2.03038	0.752336	0.00028727	0.00921072
KCTD12	75.4174	2.02909	0.880584	0.00117666	0.0261536
SULF2	64.1408	2.02389	0.766451	0.000368539	0.0112834
PYGM	25.9223	2.02251	0.850533	0.000657712	0.0172121
STK17B	24.7701	2.01569	0.760365	0.00048468	0.0138429
COL4A6	184.713	2.01284	0.553013	2.58832e-05	0.00161156
SMAD9	193.741	2.00858	0.436022	3.88517e-07	5.90314e-05
LINC02004	7.37235	2.00727	1.17379	0.00229429	0.041486
GRAMD2A	45.53	2.00266	0.603531	7.33597e-05	0.00339115
EPHB1	82.1798	1.99793	0.653928	0.000157223	0.00585202
APOM	5.96893	1.99057	0.898027	0.00144302	0.0303825
AC092422.1	32.8676	1.98961	0.964292	0.0018173	0.0354408
SLC22A4	27.8568	1.98287	0.643101	0.000135367	0.00527982
AC091887.1	9.70257	1.98233	1.00758	0.0022545	0.0410202
GPR34	14.4686	1.96101	0.992781	0.0015468	0.0319724
RAD9B	6.22318	1.93992	0.923018	0.00195161	0.036997
SP140	17.345	1.93562	0.784356	0.000840151	0.0205648
KIRREL3	228.311	1.92891	0.625567	0.000141456	0.00543403
AGBL3	165.825	1.92251	0.557753	4.07062e-05	0.00218301
C8orf37-AS1	96.9802	1.91616	0.924365	0.00208712	0.0390208
A4GALT	8.81233	1.89926	0.773067	0.00083715	0.0205645
GAS1	68.4153	1.89692	0.704166	0.000547434	0.0150415
NSG1	77.735	1.89485	0.918876	0.00197108	0.0372966
CASC8	20.3689	1.89409	0.641485	0.000189841	0.00671035
SATB1-AS1	52.7631	1.89338	0.683518	0.000342154	0.0107009
C1orf226	71.733	1.89121	0.655343	0.000311407	0.00987578
AL354794.1	29.3774	1.88697	0.808806	0.00112563	0.025521
AC073529.1	129.337	1.87908	0.466931	4.35676e-06	0.000397774
PKD1L1	13.9457	1.87876	0.889802	0.00193024	0.036832
GAREM1	30.0549	1.87295	0.541608	4.66681e-05	0.00244258
DOK6	532.406	1.86266	0.496382	1.82324e-05	0.00126693
MEGF6	42.1135	1.86243	0.939401	0.00212805	0.0396405
GNB4	34.381	1.85671	0.797247	0.000726318	0.0185079
FRRS1L	68.2828	1.85359	0.616119	0.000241405	0.0080839
PLEKHG1	176.219	1.85023	0.56789	9.30973e-05	0.00405013
AL078600.1	18.1746	1.8432	0.876821	0.00175886	0.034869
SLC39A8	118.341	1.83841	0.843047	0.00155974	0.0321315
SYT2	27.7582	1.83552	0.959372	0.00220285	0.040515
AC027288.3	84.179	1.83148	0.685783	0.000550234	0.0150777
TNFAIP8L1	29.2315	1.82916	0.942539	0.00244783	0.042974
MS4A6A	19.4628	1.82778	0.70489	0.000694048	0.0179553
C12orf75	259.04	1.82684	0.790364	0.000906348	0.0218382
AUTS2	2287.4	1.82457	0.648872	0.000355711	0.0110401
AL121899.1	31.5867	1.82317	1.00362	0.00213687	0.0397321
ZCWPW1	42.8656	1.82223	0.598801	0.00018534	0.00662559
PBX3	331.187	1.81917	0.648126	0.000377629	0.0114413
CD74	126.065	1.80844	0.699157	0.000675722	0.0175921
ROBO3	34.397	1.80646	0.783964	0.00126221	0.0275147
NCOA3	372.502	1.80437	0.670139	0.000548825	0.0150594
S1PR3	17.245	1.80406	0.894896	0.00272424	0.0467275
ELMO1	99.0769	1.80244	0.62392	0.000181508	0.00652888
LINC02284	17.9978	1.77722	0.796383	0.00159901	0.0325559
AL157938.3	13.7049	1.77652	0.7317	0.00102686	0.0240032
AC073343.2	75.6785	1.76406	0.680092	0.000711261	0.0182497
SHISA6	92.3484	1.76037	0.611425	0.000237043	0.00801692
LMO2	83.6899	1.75778	0.737773	0.00111652	0.0253993
PALLD	611.868	1.75527	0.557001	0.000145716	0.00550424
ALCAM	387.111	1.73456	0.472057	2.40065e-05	0.00152594
FGFR3	92.8704	1.73412	0.752311	0.00133664	0.0287067
TMTC2	1160.92	1.73237	0.589509	0.000283135	0.0091259
KLHL25	48.2163	1.72754	0.717096	0.00125794	0.0274508
SLC25A48	137.992	1.7192	0.596296	0.000278077	0.00902975
LRRC39	34.7492	1.71335	0.737726	0.001293	0.0280059
KIF4A	61.428	1.71246	1.12549	0.00299267	0.0494588
FAM102A	103.298	1.70608	0.401069	2.09494e-06	0.00022449
SYK	15.3516	1.7057	0.761665	0.00173588	0.0345817
SLC35F2	44.0206	1.69951	0.580204	0.000276465	0.00900611
AL355999.1	14.5083	1.69788	0.751567	0.00143665	0.0303714
MRPS18C	73.3909	1.69403	0.427141	5.31013e-06	0.000466009
NEB	50.9538	1.69026	0.530514	0.00013614	0.00529983
MEF2C	75.6223	1.68871	0.541292	0.000124302	0.00499169
SCAT2	21.1326	1.66767	0.856303	0.00298605	0.0494588
IER5	55.3778	1.66282	0.712593	0.00108828	0.0249239
CERS3	12.9519	1.6622	0.839015	0.00238499	0.0423968
AL133297.2	13.2097	1.65941	0.74317	0.00176736	0.0349693
BEST4	94.5957	1.63284	0.733239	0.00163127	0.0330474
EFCAB10	51.228	1.62919	0.538024	0.000226518	0.00781014
FAM166B	25.972	1.62234	0.792356	0.00266475	0.0459393
CRB2	221.923	1.6207	0.600899	0.000604252	0.0161876
GAB3	23.1659	1.61841	0.725209	0.00178523	0.0351522
IK	136.946	1.61645	0.306804	1.12989e-08	2.87558e-06
MAN1A1	65.6054	1.60553	0.678274	0.0012052	0.0265893
AC104532.2	18.9752	1.59048	0.749996	0.00230939	0.0416468
FRY	74.8901	1.58428	0.693188	0.00158063	0.0324085
LSM 11.00	11.8011	1.58278	0.740753	0.00210745	0.0393288
SURF6	51.6987	1.5774	0.52811	0.000283986	0.00913423
AC136604.2	29.4702	1.5741	0.660631	0.00122221	0.0269269
KCNN3	249.98	1.57275	0.728787	0.00222934	0.0406714
PTPRC	191.333	1.57236	0.747975	0.00274609	0.0470231
ZNF704	261.888	1.5702	0.285276	3.8674e-09	1.1525e-06
ATP8B4	75.8134	1.56719	0.770859	0.00290942	0.0487938
PARM1	195.116	1.56535	0.311317	5.97517e-08	1.15861e-05
MICAL1	21.6325	1.55993	0.715906	0.00159418	0.0325287
ARHGEF2	46.5487	1.559	0.622907	0.000801552	0.0199019
ECM2	29.1437	1.54973	0.662425	0.00155476	0.0320718
CCDC71L	25.0268	1.53677	0.653527	0.00132419	0.0284695
CCDC65	155.766	1.53428	0.594968	0.000826352	0.0203687
CCDC110	20.2403	1.53351	0.620676	0.000930468	0.0222351
AC015853.3	23.791	1.52965	0.741432	0.00242726	0.0428613
AC132803.1	33.196	1.52961	0.765327	0.00238846	0.0423968
RNF220	126.546	1.52836	0.759286	0.00292662	0.0489613
MAP1B	542.198	1.52318	0.590401	0.000854597	0.0207385
CASS4	8.98619	1.50799	0.698465	0.0021767	0.0401427
CFAP45	137.286	1.50762	0.511361	0.000287822	0.00921393
TMCC2	36.4993	1.50614	0.621507	0.0011253	0.025521
RIBC1	37.1557	1.49036	0.628216	0.00153495	0.0318042
RBM20	220.848	1.48733	0.640459	0.00174276	0.0346849
SRGAP1	73.928	1.48074	0.614219	0.00108091	0.024839
USP2-AS1	218.741	1.4771	0.535229	0.00056448	0.0153647
STIL	56.7445	1.47351	0.662309	0.00214152	0.0397467
GNG12-AS1	222.157	1.47218	0.68841	0.00235397	0.042181
SNCA	170.578	1.47145	0.644267	0.00190234	0.0365737
CEP72	15.5019	1.46256	0.544576	0.000611027	0.0162834
EGFR	465.486	1.4568	0.681239	0.00271413	0.0465934
TTC9	42.7386	1.45317	0.578779	0.000977252	0.0232169
ALKBH2	16.0426	1.44832	0.675747	0.00214156	0.0397467
KDM4A-AS1	43.3681	1.43894	0.635424	0.00183017	0.0356416
PLAAT1	48.3108	1.42981	0.62785	0.00128152	0.0278758
DDOST	104.076	1.41312	0.405017	5.35356e-05	0.00268469
SDK1	1393.69	1.41115	0.626772	0.00219203	0.0403524
AXIN2	82.3197	1.40898	0.63901	0.00269027	0.0463401
TRIM56	145.185	1.40798	0.537055	0.000842597	0.0205946
SRGAP2	270.1	1.40775	0.417434	8.51025e-05	0.00375854
CD226	34.2769	1.4069	0.536543	0.000928342	0.0222104
NOL6	27.5107	1.40681	0.634417	0.00190773	0.0366083
MRM2	33.2373	1.40528	0.709861	0.00299279	0.0494588
AC139768.1	11.264	1.39413	0.692848	0.00296562	0.0492925
LINC01505	76.1907	1.39215	0.604477	0.00204979	0.0384644
LYAR	31.1375	1.38069	0.48922	0.000495797	0.0140155
SNHG15	30.1585	1.37211	0.685818	0.00287181	0.0483224
FKBP5	763.831	1.37	0.638777	0.0028494	0.0481493
FBXO6	19.9158	1.36975	0.652865	0.00263933	0.0455898
PFAS	26.6287	1.36274	0.548474	0.000985503	0.0233424
CDC42EP4	259.836	1.35674	0.501085	0.000711702	0.0182497
ALKBH4	34.802	1.35415	0.567961	0.00157948	0.0324085
NOL4L	248.37	1.33937	0.456043	0.000320475	0.0100692
PRPF4	45.7332	1.32148	0.368474	3.79544e-05	0.00206618
KLF3-AS1	184.323	1.31467	0.475124	0.000620842	0.0164588
IGBP1	148.688	1.31169	0.270061	1.64333e-07	2.93493e-05
COX19	69.3499	1.3103	0.517061	0.0012054	0.0265893
TPM2	412.635	1.30021	0.60079	0.00289262	0.0485922
LAS1L	94.313	1.29262	0.414369	0.000186301	0.00662559
SRGAP2B	125.548	1.28824	0.408375	0.000224182	0.00776624
IRAK1	80.6358	1.27984	0.604867	0.00283881	0.048085
HYI	56.0136	1.27742	0.410335	0.000209494	0.0073413
GPKOW	33.5517	1.27382	0.561248	0.0018124	0.0354408
KLF13	65.5508	1.27158	0.570239	0.00233015	0.0419098
SPDYA	40.2874	1.26223	0.490342	0.00106658	0.0246487
UPF3B	291.071	1.2592	0.456685	0.000774526	0.0194204
EXOSC2	36.8735	1.23831	0.392564	0.000173079	0.00627028
MRTO4	61.8401	1.23698	0.523213	0.00207314	0.0388309
CBWD5	84.8993	1.2325	0.474316	0.00115663	0.0258781
DLEU2	538.284	1.21952	0.477039	0.00134741	0.0288772
PRDM11	124.833	1.19593	0.45534	0.00112976	0.0255651
GPATCH4	44.3228	1.19011	0.482188	0.00146435	0.0306731
NKAP	90.534	1.186	0.365504	0.000139353	0.00537352
AP4M1	68.4045	1.18079	0.482052	0.00169851	0.0340036
MUS81	42.2584	1.16819	0.457935	0.00115568	0.0258781
BCL2	275.242	1.16702	0.515419	0.00295614	0.0492126
ERAP1	39.4337	1.15404	0.431971	0.00099325	0.0234058
CCDC120	43.6815	1.1441	0.485718	0.00226836	0.0411988
MYCBP	82.0292	1.12943	0.443041	0.00119245	0.0263893
ZNF880	30.4913	1.12298	0.493494	0.00282637	0.0479976
TNFRSF19	44.4277	1.12264	0.481744	0.00273308	0.0468397
ATAD5	70.0459	1.11774	0.415686	0.00105473	0.0244304
SETD1B	125.236	1.11739	0.435238	0.00144014	0.0303825
CXorf56	38.8955	1.1162	0.475751	0.00233474	0.0419552
INTS12	132.073	1.1151	0.496396	0.0029866	0.0494588
CYREN	102.744	1.10702	0.464235	0.00222352	0.040638
VKORC1L1	211.81	1.10331	0.382537	0.000661108	0.0172788
EIF2B1	96.0631	1.09946	0.351539	0.000235374	0.00798201
ARHGAP26	385.112	1.09944	0.36168	0.000383979	0.0115991
CNTRL	320.78	1.09811	0.440805	0.00189303	0.0364983
LLPH	50.0861	1.08821	0.438123	0.0016563	0.0334214
DDX20	51.9133	1.07855	0.370849	0.000499687	0.014073
PIK3R2	86.1286	1.07624	0.416681	0.00165292	0.0333863
GEMIN5	79.4162	1.0636	0.330369	0.000225397	0.00779131
ABCF2	62.2224	1.05396	0.455125	0.00262805	0.0454992
RPL7L1	137.168	1.04768	0.44689	0.00277594	0.0473982
CCDC85C	149.973	1.04593	0.388778	0.00115358	0.0258666
TAF1	403.789	1.04182	0.416256	0.00202897	0.0381792
DISC1	236.209	1.03817	0.395545	0.001234	0.0270735
KLHL2	112.961	1.037	0.430425	0.00264963	0.0457173
RGP1	41.5945	1.03505	0.431486	0.00260427	0.0451644
ZNF20	35.6882	1.0295	0.396372	0.00142269	0.0301728
KIF2A	257.497	1.01386	0.415507	0.00250437	0.0436923
LRBA	2389.88	-1.00104	0.391148	0.00150675	0.0314318
REEP3	411.481	-1.00205	0.397667	0.0017212	0.0343564
SLC4A2	1095.1	-1.00769	0.441641	0.00299008	0.0494588
NDUFS1	578.365	-1.00844	0.409229	0.00192209	0.0367453
NDUFS2	266.741	-1.00961	0.352645	0.000602753	0.0161687
ATG7	683.401	-1.0111	0.352527	0.000644805	0.0169397
CIAO2A	78.6102	-1.01157	0.408146	0.00198397	0.0374709
2024-03-02	375.947	-1.01248	0.424435	0.00230632	0.0416316
FOCAD	1849.4	-1.02184	0.414669	0.00185386	0.0358721
CCSER2	528.851	-1.02474	0.409258	0.00178464	0.0351522
MAN1A2	723.199	-1.02891	0.380323	0.00100801	0.0236591
ATPAF1	234.893	-1.03177	0.333896	0.000295637	0.00943442
AGTRAP	131.409	-1.04318	0.411725	0.00150392	0.0314049
ATP6V1A	397.567	-1.04474	0.296179	6.45955e-05	0.00308001
QSER1	381.067	-1.04868	0.370608	0.000710014	0.0182497
SLC16A10	1696.76	-1.05599	0.319138	0.000141362	0.00543403
ACCS	50.2464	-1.06196	0.420467	0.00166229	0.0335092
DDAH1	374.516	-1.06945	0.441836	0.00193964	0.0369072
MICAL3	523.995	-1.07143	0.441474	0.00183781	0.0356918
THRB	609.79	-1.07446	0.428813	0.00151291	0.0315281
FOXP1	812.375	-1.0775	0.440404	0.00178412	0.0351522
RRAS2	239.06	-1.07804	0.437235	0.00177117	0.0350107
VWA8	864.434	-1.08203	0.323123	0.000116977	0.00478342
SLC24A4	1540.82	-1.08264	0.464728	0.00221525	0.0405964
CD2AP	382.986	-1.0906	0.397467	0.000782073	0.0195374
EPAS1	915.141	-1.09066	0.470622	0.00235549	0.042181
PBXIP1	517.69	-1.0918	0.490843	0.00284171	0.0480941
NNT	384.505	-1.10002	0.31957	8.20201e-05	0.00366213
LMBRD1	417.216	-1.10146	0.258451	2.73967e-06	0.000281399
PGM1	208.553	-1.1033	0.31793	7.74895e-05	0.00354239
PPP1R13B	663.317	-1.10622	0.343391	0.000172604	0.00626418
RBM47	4055.89	-1.10649	0.404038	0.000763658	0.0191951
NR3C1	495.318	-1.10753	0.429868	0.00122335	0.0269269
MINDY2	277.656	-1.10848	0.431607	0.00129594	0.0280397
FBXO44	74.7685	-1.10943	0.442691	0.00167906	0.0337803
PGM2L1	78.0873	-1.11097	0.455606	0.00201367	0.0379614
STK24	340.693	-1.11376	0.502193	0.00282905	0.0479995
VGLL4	954.627	-1.12212	0.310968	4.2946e-05	0.00229496
GET1	230.448	-1.13133	0.429259	0.00100525	0.0236339
OSTM1	270.284	-1.13163	0.335154	9.51304e-05	0.0041035
WWP1	312.354	-1.1446	0.410872	0.000627255	0.0165641
NT5C2	1366.14	-1.14931	0.43111	0.000834277	0.0205392
TBCEL	228.172	-1.15232	0.322221	4.70927e-05	0.00245679
MDM4	636.833	-1.15401	0.359095	0.000169492	0.00618433
CBX5	1018.02	-1.15516	0.266067	1.86574e-06	0.000206561
SPATA20	75.1604	-1.15893	0.442236	0.000985974	0.0233424
NTPCR	192.715	-1.16141	0.397435	0.000403225	0.012073
CCNY	653.472	-1.17044	0.468247	0.00131566	0.0283894
MYO6	609.77	-1.17621	0.417615	0.000554296	0.0151384
TXNDC11	214.429	-1.17948	0.410758	0.000481233	0.0138012
TRUB1	67.0847	-1.18293	0.40825	0.000505636	0.0142158
ADGRA3	815.38	-1.18598	0.502085	0.00180551	0.0354408
AC090912.1	68.4631	-1.18685	0.412507	0.000475591	0.0137348
SYNE2	1642.97	-1.18863	0.422696	0.000532169	0.0147414
PI4K2B	207.695	-1.19579	0.419349	0.000546037	0.0150234
SEC63	518.912	-1.19666	0.322709	2.67947e-05	0.00165182
PPFIBP2	341.56	-1.19689	0.446936	0.000781894	0.0195374
DESI2	233.822	-1.19865	0.313477	1.89926e-05	0.0013127
SPECC1	312.802	-1.20412	0.373949	0.00015439	0.00577827
CYP7B1	290.403	-1.20882	0.353095	7.34527e-05	0.00339115
SYTL3	361.436	-1.2097	0.446026	0.000677418	0.0175921
UBR5	948.883	-1.22458	0.413737	0.000322895	0.0101296
SACS	88.1856	-1.22668	0.466796	0.00113009	0.0255651
PARVA	377.011	-1.22791	0.256908	2.5054e-07	4.25083e-05
ZDBF2	631.003	-1.23058	0.354165	5.83082e-05	0.00286061
SH3GL3	114.368	-1.24513	0.528866	0.00176692	0.0349693
CCSAP	106.468	-1.24654	0.438181	0.000472567	0.0136863
CAB39L	510.182	-1.25485	0.419061	0.00027888	0.00904139
RAI14	284.311	-1.26156	0.515662	0.00132323	0.0284695
EIF4G3	4529.6	-1.26663	0.363153	5.1622e-05	0.00260426
NCEH1	87.7753	-1.27298	0.460497	0.000619947	0.0164588
ITPKB	1167.96	-1.27519	0.565323	0.00194806	0.0369641
KIAA1109	1056.82	-1.28671	0.445171	0.000369543	0.011293
RETSAT	54.755	-1.29168	0.488785	0.000776448	0.0194446
FAR1	383.931	-1.29778	0.346846	2.00383e-05	0.00134785
OGDHL	181.544	-1.30507	0.648461	0.00297467	0.0493596
C11orf74	206.312	-1.33533	0.645115	0.00264	0.0455898
ADD3	470.924	-1.35246	0.420362	0.000121262	0.00490832
PDXK	333.953	-1.35389	0.639033	0.00237553	0.0422778
CYP4V2	183.218	-1.35915	0.380274	3.2432e-05	0.00186737
SHANK2	2034.2	-1.36455	0.65826	0.00249368	0.0435432
USP3	400.8	-1.36477	0.617794	0.00192044	0.0367453
RABGAP1L	3528.51	-1.37281	0.52356	0.000676874	0.0175921
EXOC6	382.742	-1.37439	0.412964	8.84656e-05	0.00388181
KIF13A	985.1	-1.38251	0.36858	1.71791e-05	0.00120609
TMEM98	422.482	-1.38534	0.350841	6.90242e-06	0.000573605
TSPAN7	325.683	-1.38942	0.604761	0.00159725	0.0325525
NQO2	156.594	-1.41081	0.349165	5.0346e-06	0.000449581
ABCA5	415.014	-1.41354	0.51024	0.00043794	0.0129289
PRKRA	179.564	-1.42012	0.412764	4.72912e-05	0.00245679
RAB30	105.573	-1.42085	0.492417	0.000370515	0.011293
SPTB	100.332	-1.42675	0.507368	0.000385861	0.0116387
NQO1	157.146	-1.43888	0.733186	0.00285207	0.0481493
CLIC6	4886.97	-1.44504	0.571771	0.00075077	0.0190014
MTSS1	611.423	-1.44653	0.71153	0.00236752	0.0422778
KATNA1	150.095	-1.44875	0.515487	0.000364285	0.0112206
HOMER2	577.198	-1.44927	0.636328	0.00142913	0.0302778
GPAT4	118.065	-1.44973	0.43969	8.341e-05	0.0036918
TSPAN4	175.725	-1.45163	0.705437	0.00252093	0.0439436
TP53BP2	275.82	-1.45486	0.395701	1.94331e-05	0.00132771
RASGRF2	814.998	-1.45578	0.403582	2.61365e-05	0.00162237
ADARB1	395.322	-1.46029	0.703541	0.00225194	0.0410104
FTCDNL1	135.282	-1.47239	0.466571	0.000142121	0.00544932
ST3GAL1	140.313	-1.4724	0.722532	0.00232289	0.0418313
GAB1	261.407	-1.47375	0.755754	0.00277731	0.0473982
EOGT	124.567	-1.48612	0.654224	0.00143802	0.0303714
MMP14	154.716	-1.49156	0.787577	0.00287705	0.0483706
PFKL	209.594	-1.49495	0.517703	0.000277173	0.00901476
NECTIN1	37.1901	-1.49769	0.722583	0.00282658	0.0479976
SH3KBP1	743.599	-1.50396	0.329697	4.34372e-07	6.45534e-05
MRPS18A	89.3839	-1.50799	0.605984	0.000810178	0.0200672
DNER	801.152	-1.50854	0.767072	0.00243101	0.0428902
CFAP161	449.229	-1.52343	0.588636	0.000614973	0.0163671
FAM126A	478.718	-1.52434	0.463185	7.82361e-05	0.00355555
GNG2	91.0593	-1.52643	0.481019	0.000121125	0.00490832
SNTB2	271.91	-1.5267	0.36479	2.91624e-06	0.000293933
KIAA2026	1388.77	-1.52691	0.451333	5.44045e-05	0.00271489
FNIP2	204.777	-1.53354	0.436756	3.47541e-05	0.00196554
TMEM117	2740.8	-1.53862	0.702057	0.00142133	0.0301728
CNTN3	253.517	-1.54545	0.781683	0.00243389	0.0429038
SETD4	107.728	-1.54581	0.521048	0.000251469	0.00836957
LMO7	142.266	-1.54879	0.548985	0.00036537	0.0112353
GTF3C1	375.871	-1.551	0.504225	0.00016306	0.00601433
SLC35D1	256.853	-1.55532	0.367802	2.08419e-06	0.00022449
ACAT1	317.084	-1.5561	0.356388	9.32301e-07	0.000118635
SYNGR1	211.105	-1.55772	0.458881	4.41533e-05	0.0023229
SON	1401.53	-1.56297	0.761218	0.00193369	0.0368632
GPR180	85.1067	-1.56712	0.45437	4.74223e-05	0.00245679
PRDM16-DT	617.309	-1.57285	0.732459	0.00164745	0.0333088
EPB41	404.561	-1.57597	0.621742	0.000752423	0.0190014
AL157373.2	32.0697	-1.5806	0.803792	0.00255153	0.0443631
JPH1	330.649	-1.59103	0.659076	0.00086431	0.0209492
SETD7	138.779	-1.59116	0.612479	0.000557977	0.015208
TTC3	1587.74	-1.59221	0.746151	0.00153554	0.0318042
GALNT11	1721.68	-1.59407	0.603439	0.000479805	0.0138012
ZNF680	110.413	-1.59983	0.688279	0.00124411	0.0272367
LMCD1	129.717	-1.60015	0.482469	6.15058e-05	0.00297449
NARS2	350.228	-1.60778	0.464125	3.93635e-05	0.00213149
SEMA5A	294.218	-1.61131	0.487828	6.67003e-05	0.00315818
DHCR24	116.272	-1.61791	0.816324	0.00260913	0.0452102
CXADR	265.197	-1.61886	0.784274	0.00194669	0.0369641
MFAP3L	376.951	-1.62262	0.752188	0.0014463	0.0304202
BRWD1	972.923	-1.62301	0.657184	0.000760863	0.0191485
CTSD	1274.69	-1.62712	0.533947	0.000145269	0.00549753
LARGE1	1017.23	-1.6322	0.772093	0.00158725	0.0324977
SGMS1	988.355	-1.63373	0.456667	2.41851e-05	0.00152594
COMTD1	69.0638	-1.6377	0.847757	0.00222588	0.0406447
AC010894.3	56.2954	-1.63772	0.844936	0.00244931	0.042974
AK4	311.356	-1.6415	0.670071	0.000752306	0.0190014
GULP1	1742.83	-1.644	0.341522	1.15183e-07	2.13192e-05
TACC1	342.275	-1.64861	0.449086	1.61644e-05	0.00115072
DIAPH2	1720.01	-1.6566	0.603944	0.000344538	0.0107589
OTX2-AS1	8355.4	-1.66359	0.842346	0.00198208	0.03747
PFKFB2	298.119	-1.68392	0.513981	6.89141e-05	0.00323293
TMEM64	315.827	-1.68442	0.486185	3.35565e-05	0.00191913
CTSK	85.8839	-1.69544	0.765253	0.00131629	0.0283894
ARHGAP12	396.055	-1.69722	0.409495	2.64729e-06	0.000273599
NPAS2	161.448	-1.70745	0.713571	0.000847544	0.0206412
SEPTIN10	299.963	-1.70908	0.859714	0.00190706	0.0366083
TET1	222.155	-1.73981	0.613611	0.00027239	0.00890656
MTUS2	1059.27	-1.74514	0.400659	9.45607e-07	0.000119581
ZC3H7A	323.784	-1.75273	0.403426	1.12355e-06	0.00014034
LSS	158.039	-1.77187	0.864772	0.00192572	0.0367801
GOT2	269.321	-1.77424	0.407226	8.33013e-07	0.000108719
AC093157.1	144.388	-1.77567	0.360909	7.0671e-08	1.34473e-05
GSTM4	72.4374	-1.79944	0.541443	5.90694e-05	0.00288406
NT5DC1	1715.46	-1.80478	0.430788	1.74231e-06	0.000198175
CRACR2B	39.4321	-1.80936	0.828233	0.00186474	0.0359868
NAPRT	33.3429	-1.81106	0.754539	0.00116156	0.0259598
ERCC6	257.824	-1.81107	0.392436	3.17438e-07	5.04925e-05
HCK	26.3979	-1.8141	0.892281	0.0020977	0.0391828
DOCK8	1212.39	-1.82119	0.552525	5.02888e-05	0.00256611
GALNT17	1964.2	-1.82231	0.818793	0.00103878	0.0241708
PDZD8	593.667	-1.82938	0.561419	6.63829e-05	0.00315048
AC003666.1	41.0947	-1.83518	0.755816	0.00104169	0.0242109
AC016152.1	3844.5	-1.84255	0.727889	0.000496327	0.0140155
AFF1	1412.94	-1.84296	0.622756	0.00016352	0.00602036
PPM1K	509.585	-1.84557	0.459071	3.49805e-06	0.000337537
MTCL1	80.6514	-1.85272	0.885117	0.00196516	0.0372193
RNF144A	172.018	-1.85446	0.571305	7.88812e-05	0.00357689
ATP13A5	643.808	-1.85756	0.772886	0.000702774	0.018135
FOXRED2	32.5526	-1.8586	0.737422	0.000868612	0.0210285
BLNK	100.988	-1.85881	0.753843	0.000620345	0.0164588
FOXO1	1052.26	-1.86263	0.411359	3.83336e-07	5.86821e-05
TMEM38A	298.058	-1.86464	0.528312	2.38577e-05	0.001525
HIST1H2AC	144.262	-1.88509	0.867048	0.00135212	0.0289476
LYPLAL1	560.382	-1.88897	0.347527	3.99123e-09	1.1525e-06
LBH	89.3325	-1.89299	0.720502	0.000394022	0.0118225
MTFP1	53.5388	-1.89492	0.781635	0.000714537	0.0182763
FSBP	42.9695	-1.89608	0.731442	0.00038855	0.0116852
SMIM3	69.7171	-1.90152	0.664474	0.000222126	0.00774397
ABCA10	127.902	-1.90402	0.613589	0.000108297	0.00450906
MRPS6	905.037	-1.9061	0.537663	2.17511e-05	0.00142856
BTN2A2	69.9061	-1.91513	0.411487	2.91623e-07	4.71226e-05
IER3	341.32	-1.94059	0.85617	0.000845497	0.0206407
CLTRN	77.6282	-1.94369	0.624773	8.64352e-05	0.00380914
SGMS2	425.323	-1.94417	0.939304	0.00134476	0.0288507
DMD	915.276	-1.95554	0.612271	6.42713e-05	0.00307175
AC096642.1	13.6669	-1.96479	0.801938	0.0015749	0.0323561
RCAN1	114.084	-1.96725	0.600628	6.99976e-05	0.0032687
ACBD7	22.7819	-1.97624	1.09683	0.00293853	0.0491203
ME2	591.916	-1.97756	0.606948	5.53691e-05	0.00274286
PDZD2	2226.27	-1.97764	0.689208	0.000175522	0.00633778
HNF4A	47.2386	-1.978	0.837433	0.000784559	0.0195755
LNX2	154.026	-1.98138	0.340289	4.82132e-10	1.96324e-07
TLN2	1596.14	-1.98379	0.491042	2.83314e-06	0.000288177
BOK	27.2012	-1.99314	0.957149	0.00189689	0.0365381
COL4A4	241.405	-2.00501	0.792963	0.000449027	0.0131599
SLC16A11	28.293	-2.01581	0.745149	0.000310271	0.00985511
SREBF1	155.861	-2.0248	0.912513	0.0010435	0.0242193
DDX60	177.993	-2.03932	1.18311	0.00228246	0.0414178
PRKCE	460.737	-2.05244	0.677335	0.000104769	0.00438909
AP003500.1	92.237	-2.07791	0.762369	0.000280606	0.00906846
SLC17A5	40.4868	-2.08341	0.578073	2.7591e-05	0.00169203
ALDH1L1	65.1011	-2.08594	0.702412	0.000143004	0.00547287
ITSN1	693.038	-2.10097	0.456245	2.44694e-07	4.18654e-05
LINC02246	52.86	-2.12653	0.545054	9.99038e-06	0.00077047
SLC23A2	1170.29	-2.13181	0.646883	4.37116e-05	0.00231762
MARVELD1	93.9406	-2.13791	0.689528	0.00010681	0.00446432
TBC1D8B	157.232	-2.14486	0.593118	1.45204e-05	0.00105962
ITGAV	361.263	-2.15051	0.874719	0.00048128	0.0138012
FHIT	2010.1	-2.16072	0.474351	2.61097e-07	4.39333e-05
ATE1	842.511	-2.166	0.480516	3.64698e-07	5.66813e-05
TPD52L1	1509.34	-2.17237	0.62807	2.41097e-05	0.00152594
SH3D19	2682.5	-2.1761	0.369999	2.36988e-10	1.14883e-07
VAV3	485.352	-2.18145	0.764251	0.000162292	0.00599684
NETO2	197.186	-2.19439	0.531642	1.80067e-06	0.000203211
CAP2	245.947	-2.19486	0.578542	8.90503e-06	0.000705472
STARD4	94.559	-2.19489	1.01116	0.00107958	0.0248364
ATG16L1	296.97	-2.20925	0.634202	2.28794e-05	0.00148826
CRYAB	55.7224	-2.21889	0.749334	0.000113135	0.00468176
NLGN1	1953.91	-2.23531	0.781198	0.000151309	0.00568386
UNC5B	84.2927	-2.23604	1.2815	0.00200467	0.0378268
FRK	387.319	-2.23684	0.701436	6.01443e-05	0.00292951
AC106793.1	175.707	-2.24584	0.942107	0.000585546	0.0158323
PLD5	2465.45	-2.25364	0.646686	1.98046e-05	0.0013396
AC005999.2	22.1648	-2.28772	1.19015	0.00181446	0.0354408
CRPPA	1505.06	-2.28913	0.786977	0.000131594	0.00516647
TGFBI	111.272	-2.29733	0.673514	3.025e-05	0.00178356
TMEM260	462.626	-2.31575	0.452951	1.61241e-08	3.90817e-06
CPEB3	625.137	-2.31974	0.452519	1.53744e-08	3.81736e-06
GABRA3	572.562	-2.31997	0.832873	0.000185937	0.00662559
LHFPL6	865.678	-2.32551	0.560001	1.47009e-06	0.000170063
CDHR1	118.767	-2.34083	0.807058	0.000127036	0.00506154
KCNJ13	666.295	-2.3476	0.52881	4.20362e-07	6.29307e-05
SELENOW	960.211	-2.35533	0.786702	9.6987e-05	0.00415717
ELOVL7	299.305	-2.3886	0.771405	6.73782e-05	0.00318265
C12orf56	144.422	-2.39486	0.89175	0.000228342	0.00783988
C1QTNF1	56.8073	-2.396	0.745703	5.09861e-05	0.00259519
PDP1	51.3644	-2.39664	0.935763	0.000439065	0.0129301
PRRG4	20.1783	-2.39865	0.998092	0.00107083	0.0247189
CEMIP	226.589	-2.40311	1.24027	0.00124383	0.0272367
PITPNC1	885.44	-2.40763	0.612043	3.34971e-06	0.000326316
OPLAH	27.1097	-2.41686	0.850155	0.000319818	0.0100685
KLKB1	110.825	-2.42143	0.733902	4.0224e-05	0.00216656
CNNM2	959.008	-2.43083	0.553826	4.88517e-07	7.05405e-05
TMEM191B	19.9653	-2.43265	1.41791	0.00245475	0.042974
EIF4EBP1	38.1004	-2.4347	1.12053	0.000838571	0.0205648
BUB1B	164.22	-2.4384	0.991167	0.000530389	0.0147322
PHACTR2	3869.82	-2.44248	0.308855	1.46418e-16	3.98016e-13
CCDC80	84.292	-2.45932	0.419621	2.97556e-10	1.37687e-07
TGFBR2	679.253	-2.47368	0.411059	9.156e-11	5.03828e-08
KCTD17	36.5288	-2.47392	0.581993	2.04204e-06	0.000222331
SLC15A4	716.833	-2.4834	0.353524	1.01668e-13	1.72496e-10
PITX1	23.6088	-2.48514	0.959338	0.000485616	0.0138429
ABCA9	25.204	-2.49131	0.927816	0.000454255	0.0132883
PLS1	69.5306	-2.50569	0.625834	3.03627e-06	0.000304525
TFCP2L1	268.588	-2.50977	0.623693	2.37557e-06	0.000251369
ABCA6	26.4788	-2.515	0.612261	4.12705e-06	0.000380244
SNTB1	1020.55	-2.51663	0.580699	5.54657e-07	7.84223e-05
AL137100.3	193.293	-2.519	0.968661	0.000274924	0.00897028
COL4A3	505.253	-2.51935	0.730565	2.00601e-05	0.00134785
PRLR	3526.11	-2.5348	0.725123	1.64696e-05	0.00116431
KCNK13	143.365	-2.54996	0.885605	0.000130581	0.00515238
AL358944.1	16.3928	-2.55094	0.937282	0.000495731	0.0140155
CBR1	182.554	-2.55448	0.902556	0.000137053	0.00531505
TMEM116	319.737	-2.57936	0.647733	3.09482e-06	0.000308875
FBXO32	146.492	-2.58174	0.87628	0.000102576	0.00433249
CDCA7	68.1846	-2.58333	0.954755	0.000240617	0.00807077
AL022151.1	15.9591	-2.58362	0.83751	0.000136495	0.00530352
LAG3	18.7015	-2.59178	1.18547	0.00158817	0.0324977
FNDC5	172.438	-2.59527	0.821852	7.05798e-05	0.00328834
DIRC3	359.299	-2.59584	0.554691	1.35664e-07	2.46618e-05
HPD	336.836	-2.59707	0.76951	2.42082e-05	0.00152594
PDE4D	687.186	-2.59715	1.11939	0.000499745	0.014073
KL	321.26	-2.59906	0.580734	3.36414e-07	5.3096e-05
ABRAXAS1	227.339	-2.61131	0.528384	4.77019e-08	9.61595e-06
BACE2	205.772	-2.6133	0.950455	0.000218958	0.00764664
AC139493.2	27.5574	-2.61507	1.42836	0.00222271	0.040638
DSG2-AS1	93.0547	-2.62083	0.909684	0.000131922	0.00516647
ANGPTL2	30.0828	-2.63251	0.983254	0.000283279	0.0091259
SLC16A12	880.533	-2.63349	0.431382	5.15594e-11	2.99929e-08
PPFIBP1	343.088	-2.64976	0.491904	3.7734e-09	1.14666e-06
EPHX4	28.3367	-2.6537	1.02723	0.000704718	0.0181621
SYNJ1	417.144	-2.66621	0.723873	8.9884e-06	0.000709317
CGN	29.0741	-2.66777	0.850625	9.68397e-05	0.00415717
SLC5A3	1176.71	-2.70648	0.703753	4.59861e-06	0.000416123
MGP	51.8722	-2.71396	0.956292	0.000167292	0.00611503
LEFTY2	19.4667	-2.71971	1.07549	0.000517435	0.014491
SAMD4A	396.55	-2.73333	0.648945	1.14944e-06	0.000142699
ARL 9.00	42.5291	-2.75484	0.721388	8.19573e-06	0.000654373
CNGB3	16.7043	-2.76526	1.40314	0.00168424	0.033851
AC104809.2	176.604	-2.78036	1.28337	0.000636053	0.016753
DYSF	21.4662	-2.8176	1.91622	0.0029192	0.0488774
SPTBN2	112.79	-2.81903	0.831395	3.6224e-05	0.00201116
PLAC9	189.417	-2.82986	0.759132	7.55432e-06	0.000610341
BEND6	27.4734	-2.83549	0.820292	3.52892e-05	0.00198478
GPX3	832.497	-2.86752	1.41876	0.000713192	0.0182649
NUPR1	16.8951	-2.86902	1.74708	0.00285443	0.0481493
TTR	138681	-2.87125	0.887939	3.45911e-05	0.00196554
RYR3	865.665	-2.87669	1.33771	0.000583007	0.0158058
CNGA3	17.1222	-2.88456	1.66204	0.00244299	0.042974
TM7SF2	150.599	-2.92283	1.01224	0.000114748	0.00471975
LINC02307	48.334	-2.92567	1.00729	0.000143815	0.00547305
HYAL1	29.9401	-2.94453	0.636432	4.04491e-07	6.10033e-05
INPP5K	212.999	-2.98841	0.548856	2.00783e-09	6.38742e-07
GCNT2	424.004	-3.05045	0.521362	2.81233e-10	1.3316e-07
FAAH	141.003	-3.05717	0.522421	3.51076e-10	1.55389e-07
INPP5J	13.2695	-3.06733	1.53121	0.00223753	0.0407844
BATF3	31.8549	-3.06896	0.788072	3.95828e-06	0.000371385
MX1	128.721	-3.08151	1.19987	0.000262783	0.0086855
HDAC9	3613.23	-3.11391	0.647957	5.40729e-08	1.07934e-05
SLC16A7	98.1431	-3.11649	1.37696	0.000459237	0.0133955
CA12	892.799	-3.1203	0.506571	3.41892e-11	2.10937e-08
MT1G	9.46785	-3.17931	1.34089	0.001399	0.0297634
SLCO2A1	18.5723	-3.19577	1.1883	0.000365865	0.0112353
SLC16A6	337.221	-3.2133	0.639167	2.49225e-08	5.63801e-06
SERPINF1	1544.03	-3.25759	0.73379	2.8661e-07	4.70594e-05
FA2H	11.7386	-3.27753	0.940102	0.00010002	0.00426026
C1QL1	56.5645	-3.29272	1.06757	7.97758e-05	0.00360141
CPXM2	592.259	-3.30343	1.52021	0.000466228	0.0135442
MAP3K15	295.492	-3.30485	0.912046	7.40589e-06	0.000601727
SLC25A18	32.5819	-3.31038	0.714283	2.44646e-07	4.18654e-05
S100A1	10.0974	-3.34516	1.88448	0.00253637	0.0441371
LINC01205	15.146	-3.35749	1.64406	0.00122991	0.027013
AL136119.1	118.911	-3.36761	0.901967	1.14959e-05	0.00086368
TGFA	43.2193	-3.37671	0.926258	9.42305e-06	0.00072948
PTPRB	50.9555	-3.38855	1.01129	2.38937e-05	0.001525
VAV3-AS1	6.48471	-3.44164	1.51426	0.00144824	0.0304295
FRMPD2	84.3817	-3.45486	1.17062	8.14528e-05	0.00364517
SLC5A5	333.788	-3.49982	0.695622	1.57458e-08	3.86247e-06
GFAP	21.1965	-3.60664	0.859941	3.62729e-06	0.000345101
LIPH	36.9075	-3.61782	0.86651	2.08928e-06	0.00022449
KLK11	75.4142	-3.6192	1.05387	2.0125e-05	0.00134785
HIF1A-AS3	446.052	-3.6256	1.31136	0.000104306	0.00437981
TARID	63.4516	-3.63796	0.951248	5.23671e-06	0.000461556
PTGDS	190.888	-3.67443	1.38418	0.000189478	0.00670916
ADAMTSL3	358.189	-3.69227	0.749742	2.33784e-08	5.34813e-06
FRZB	122.068	-3.69443	0.876997	9.22443e-07	0.000118119
GCAT	24.8366	-3.74978	0.922651	7.41814e-06	0.000601727
RGR	24.9078	-3.7504	1.39813	0.000229036	0.00785045
TMPRSS2	16.9067	-3.77227	1.83285	0.0015404	0.0318725
MYOCD	41.461	-3.77853	1.11177	3.64691e-05	0.00201116
DLGAP1-AS5	10.3709	-3.78725	1.94131	0.00183384	0.0356609
AC022447.5	3.82229	-3.80039	2.72254	0.00235766	0.042181
MELTF	67.06	-3.85043	0.685528	8.48682e-10	3.19985e-07
LINC02277	18.3602	-3.85399	1.32796	0.000260213	0.00864265
LINC00670	59.6668	-3.86973	1.13032	2.6452e-05	0.00163697
PLA1A	45.7455	-3.9087	0.907553	9.525e-07	0.000119709
TMEM200B	14.3115	-3.9112	1.45535	0.000371782	0.0113146
C5orf66-AS1	5.66727	-3.93435	2.95894	0.00220858	0.040547
HOPX	171.522	-3.93692	1.15953	1.4791e-05	0.00107169
AKR1C8P	60.1726	-3.97048	1.24364	5.25665e-05	0.0026426
UGT8	4.78046	-3.99961	2.97798	0.00241064	0.0427158
AC011473.1	13.0076	-4.05725	1.49749	0.000394277	0.0118225
PGF	106.087	-4.06552	1.21066	1.97459e-05	0.0013396
GALNT13	8.87257	-4.07776	1.53214	0.000489953	0.0139322
CRYBG1	701.522	-4.0921	0.646276	7.51282e-12	6.37338e-09
AL031710.1	16.8078	-4.10626	1.33257	0.000186218	0.00662559
ADAMTS9-AS1	173.965	-4.14137	1.38588	6.51501e-05	0.00309919
C5orf17	22.0985	-4.15804	1.70287	0.00048251	0.013817
KIAA1755	5.1928	-4.19276	2.57248	0.00102626	0.0240032
VGLL3	43.7211	-4.28249	0.987526	9.00871e-07	0.000116087
ATP10B	120.32	-4.28944	1.17608	7.06316e-06	0.000582211
KRT5	59.7547	-4.29811	1.35382	3.49835e-05	0.00197303
LINC00276	1525.01	-4.35024	0.957214	1.33149e-07	2.44226e-05
C5orf67	118.422	-4.419	0.673017	2.30653e-12	2.23624e-09
NBL1	65.7089	-4.48217	0.777857	5.65211e-10	2.21776e-07
LINC00598	653.439	-4.50013	0.607512	5.08461e-15	1.03445e-11
LINC01622	15.1536	-4.50856	1.80767	0.000493828	0.0140033
DMRT3	57.8611	-4.62152	1.10698	6.70741e-06	0.000566651
AC103409.1	14.3347	-4.62637	1.54839	0.000145196	0.00549753
DCDC2C	60.9576	-4.65335	1.02711	5.67414e-07	7.96727e-05
SYTL4	68.745	-4.71633	1.21149	4.02202e-06	0.000375635
LINC02302	30.2997	-4.71744	1.31127	2.899e-05	0.00174626
APOD	203.213	-4.7666	0.98421	4.4295e-08	9.01846e-06
RGS11	24.2457	-4.77088	1.56898	0.000117001	0.00478342
SLC19A1	394.836	-4.78456	0.53314	2.16391e-20	1.46857e-16
SERINC4	25.6572	-4.95386	1.50743	5.14928e-05	0.00260426
AL355103.1	6.51704	-4.98907	2.89082	0.000800766	0.0199019
TGM2	35.9693	-5.01913	1.05548	4.39685e-07	6.48694e-05
TNFSF10	27.2785	-5.02195	1.15247	2.51487e-06	0.000261239
SCGB3A1	8.04352	-5.05415	2.78403	0.000466331	0.0135442
ATP2A3	48.5177	-5.14516	0.862365	5.66421e-10	2.21776e-07
SERPIND1	60.412	-5.38851	1.03052	2.2129e-08	5.11983e-06
GPR155	911.072	-5.54101	0.30362	4.63196e-75	9.43067e-71
PANTR1	8.74148	-5.61537	2.62932	8.14613e-05	0.00364517
ROBO2	160.935	-5.70825	1.08663	8.12985e-09	2.17794e-06
AC012494.1	8.17287	-5.76073	2.54132	2.91923e-05	0.00174724
AC011473.3	10.819	-5.7766	2.54317	2.68542e-05	0.00165182
LINC02741	9.41604	-5.92015	2.64168	4.07438e-05	0.00218301
OTX1	9.78594	-5.92799	2.59121	2.46514e-05	0.00154431
AP000688.2	11.1923	-6.06911	2.64351	2.3478e-05	0.0015175
AC078980.1	10.6827	-6.13113	2.8107	8.14594e-05	0.00364517
AC092546.1	141.491	-6.40479	1.05278	3.36194e-10	1.52109e-07
LINC02315	15.6306	-6.50547	2.99997	9.39011e-05	0.00407404
NR2E1	26.7344	-6.68445	2.6402	2.39815e-06	0.000251682
EPHA8	34.2392	-7.8206	3.00581	3.17734e-06	0.000314032
AC073848.1	37.9501	-8.293	2.77887	6.31764e-09	1.73821e-06
FABP4	63.1699	-9.16565	3.16319	1.95159e-07	3.42539e-05
AC079793.1	1057.26	-9.19711	1.02017	1.82765e-21	1.86055e-17
LRAT	111.967	-10.4271	3.11152	2.62721e-11	1.72549e-08

## Sheet: pedB
gene	baseMean	log2FoldChange	lfcSE	pvalue	padj
TACR3	485.605	14.0892	3.56077	8.30546e-11	5.82086e-09
CACNA2D4	181.981	13.0525	2.95993	3.37653e-20	2.0757e-17
PLCH2	90.9072	11.941	3.0542	5.514e-13	6.51864e-11
DMBX1	53.1227	11.1775	2.90163	8.30922e-14	1.17619e-11
AC021683.2	62.1826	11.0685	3.05331	4.65029e-10	2.68246e-08
CCKAR	25.7313	9.99093	2.92372	1.11251e-09	5.79585e-08
KAZALD1	21.8639	9.90333	2.95515	1.01558e-10	6.91497e-09
SLC1A7	226.242	9.71023	1.12103	4.98629e-22	4.2914e-19
WNT5B	663.516	9.63723	0.761533	1.09694e-39	1.18009e-35
MKI67	24.6695	9.61287	2.90797	1.67504e-08	6.11886e-07
AL049637.2	17.6296	9.57626	2.91379	3.1133e-10	1.92464e-08
GNB3	313.687	9.43546	1.15966	3.60644e-22	3.23318e-19
HOXB3	52.0457	9.35541	2.96122	2.2497e-07	5.93192e-06
IL1RAPL2	720.297	9.25564	0.938121	2.65025e-25	4.38638e-22
BUB1	18.5565	9.21266	2.87113	4.79447e-08	1.526e-06
LINC00308	14.1358	9.10437	2.74539	1.17982e-09	6.10216e-08
SAMD3	326.115	8.82757	0.766567	2.79858e-33	1.50536e-29
CCDC194	12.7284	8.76823	2.81358	6.00246e-08	1.84498e-06
NEUROG1	12.9626	8.62538	2.81951	2.44724e-07	6.3824e-06
IGSF9	102.27	8.61091	1.26865	7.0017e-17	1.95648e-14
CNGB1	181.321	8.57725	1.37413	2.07145e-12	2.11229e-10
MIR503HG	12.6226	8.52626	2.78455	2.32637e-07	6.11161e-06
KIAA1211	423.049	8.49764	0.944418	1.83766e-21	1.36341e-18
DLX4	11.5142	8.46789	2.86885	1.08156e-06	2.34584e-05
TMEM200A	145.368	8.41063	1.00319	9.51787e-20	5.53477e-17
MMP1	17.4273	8.23974	4.32318	0.000561257	0.00418435
AC073114.1	141.153	8.20052	1.19033	2.2673e-14	3.66792e-12
DLX3	10.3856	8.15205	2.7104	3.30103e-07	8.30701e-06
COL2A1	13.4084	8.15041	2.84833	3.40082e-06	6.04727e-05
CKAP2L	11.2797	8.04371	2.79496	2.47304e-06	4.71233e-05
LINC01776	29.1088	8.01614	1.54381	1.47398e-10	9.58129e-09
LINC00237	8.45424	7.82087	2.80982	5.8792e-06	9.67102e-05
DGKB	1249.91	7.78727	1.75379	5.6634e-08	1.7582e-06
TLL1	742.212	7.7341	1.21153	3.47614e-12	3.33895e-10
AC138028.1	6.86895	7.70988	2.65382	6.05323e-07	1.40195e-05
HJURP	8.02409	7.64942	2.57077	2.41265e-07	6.29983e-06
AC115282.2	6.55851	7.62642	2.96525	2.59062e-05	0.000334773
AL109659.1	41.7073	7.57025	1.45393	8.05393e-10	4.3214e-08
ADGRB2	117.732	7.51743	0.929844	5.8318e-20	3.48547e-17
SCIN	272.484	7.50453	1.83078	3.72499e-07	9.23351e-06
AL645608.6	21.4932	7.4952	1.49259	4.77603e-10	2.71855e-08
VSTM2L	71.7265	7.48649	1.09926	3.49638e-14	5.41209e-12
AL133492.1	6.8355	7.46799	2.77482	9.95866e-06	0.000150049
AC023905.1	23.4797	7.44218	1.79461	2.1393e-07	5.66163e-06
SERTAD4	7.61827	7.43452	2.68203	4.53339e-06	7.74012e-05
2024-03-04	174.344	7.4166	1.55939	6.12512e-11	4.46739e-09
PBK	6.3314	7.41342	2.71623	8.38629e-06	0.00013047
FREM2-AS1	8.55554	7.37464	2.91254	5.59266e-05	0.000624157
PLEKHG6	23.5781	7.37453	1.47448	6.69119e-10	3.67264e-08
ESM1	7.15376	7.3467	2.9296	5.86544e-05	0.000648586
GSC	27.8835	7.34419	1.93883	1.30464e-06	2.75473e-05
CACNA1H	92.275	7.29411	1.03088	7.47046e-15	1.42243e-12
PTGER2	33.5423	7.2647	1.28814	6.02879e-11	4.41209e-09
DAZL	8.3106	7.24483	3.43145	0.000435362	0.0034038
PLPPR5	47.4834	7.23964	1.51072	1.73684e-08	6.29122e-07
ARSI	5.62486	7.22363	2.6205	4.1551e-06	7.16355e-05
SLC16A8	160.614	7.21661	0.865149	7.51534e-19	3.36875e-16
LINC01202	67.5756	7.21565	1.14098	1.99483e-12	2.05362e-10
LINC01945	6.37867	7.20064	3.35571	0.000450437	0.00350004
KIF21B	107.861	7.19852	0.824884	2.57023e-20	1.6265e-17
LINC01435	166.437	7.18533	1.84011	9.58836e-07	2.11376e-05
AC092691.1	104.667	7.1786	1.23464	7.29905e-11	5.16294e-09
DEPDC1	18.8453	7.14141	1.54284	1.0448e-08	4.07246e-07
SLC8A1-AS1	96.2667	7.13991	1.23234	7.34271e-11	5.16294e-09
CXXC4	44.8043	7.13551	0.886589	5.81804e-19	2.7818e-16
NOG	6.27534	7.12107	2.63737	1.04087e-05	0.00015574
AC010931.3	34.4416	7.11788	1.69747	2.57799e-07	6.69904e-06
FOSB	112.366	7.10297	2.47717	2.90685e-05	0.000366826
AC105460.2	18.788	7.07732	1.89228	1.86217e-06	3.70985e-05
TUBB3	44.7798	7.07685	1.42705	5.96976e-09	2.49894e-07
AC034206.1	5.15889	7.07572	2.76539	4.08154e-05	0.000486799
LINC01798	8.46844	7.04567	2.74264	4.28225e-05	0.000507921
AC007193.2	59.5173	7.04537	1.14213	6.68375e-12	6.01705e-10
LINC01619	164.36	7.04245	1.64472	1.82967e-12	1.94887e-10
LINC02674	4.64188	6.97442	2.87783	8.45899e-05	0.000875018
PWWP3B	23.8105	6.95295	1.77211	7.73922e-07	1.75097e-05
PRIMA1	47.4292	6.92215	1.3213	1.77697e-09	8.68941e-08
CACNA1E	157.551	6.83	1.19832	1.30334e-10	8.54331e-09
GATA2-AS1	9.92594	6.80228	2.76522	9.23169e-05	0.000940034
SAMD11	298.973	6.80145	0.798505	7.13732e-19	3.26737e-16
SLC5A12	4.77743	6.79451	2.90812	0.000207004	0.00184427
AL390957.1	380.029	6.77346	1.13185	5.56963e-12	5.0778e-10
AL354863.1	52.851	6.77338	1.03358	3.61142e-13	4.4657e-11
AC006206.2	32.5571	6.74996	1.40361	2.48548e-08	8.58388e-07
MMP23B	59.891	6.74812	1.57435	2.50531e-07	6.52594e-06
UCHL1	248.8	6.74513	0.885129	1.98117e-17	6.17781e-15
LINC02338	3.51854	6.72366	2.75098	6.79971e-05	0.000733347
TLX2	32.8092	6.72357	1.14975	5.21393e-11	3.85508e-09
CENPE	108.283	6.69641	2.91388	1.00072e-07	2.89792e-06
AL596223.2	3.6479	6.68568	2.72282	5.82112e-05	0.000644607
SULT4A1	12.9766	6.67317	1.43087	8.01415e-09	3.22304e-07
GRIA2	221.526	6.62283	1.1673	3.13081e-10	1.92464e-08
F2RL2	4.63108	6.59008	2.63596	5.87498e-05	0.000649235
TNFRSF4	4.26945	6.58508	2.74954	0.000126467	0.0012246
SPOCD1	64.1171	6.5471	0.982677	4.23779e-13	5.12249e-11
AJ011931.2	27.0373	6.54644	1.18899	4.13612e-10	2.4315e-08
SPC25	14.0634	6.52349	1.68555	1.29334e-06	2.73354e-05
GRIK1-AS1	3.57038	6.52335	2.7507	0.000167611	0.00155444
CCDC177	4.62465	6.52171	2.9088	0.000352064	0.0028585
NTF3	15.0468	6.51861	1.93243	1.1639e-05	0.000170473
MIR181A1HG	320.202	6.5046	0.749929	2.18167e-23	2.76122e-20
TSPAN18	160.471	6.49927	0.847999	3.16225e-16	7.82056e-14
AC137735.2	3.66017	6.49394	2.75485	0.000130286	0.00125931
BBOX1-AS1	175.763	6.49185	1.01306	1.04803e-13	1.44548e-11
AC068491.3	4.34871	6.48234	2.723	0.000134734	0.00129394
LINC00160	4.13597	6.48043	2.82424	0.000253038	0.00217427
GABRG2	69.533	6.47171	1.38554	5.12307e-08	1.61388e-06
ADGRG2	138.667	6.4581	1.2563	8.53834e-11	5.96464e-09
CARMIL3	4.74907	6.45089	2.62486	6.84485e-05	0.000736369
AL139423.1	10.5478	6.44704	1.51648	1.84935e-07	4.98005e-06
CCDC33	139.161	6.44662	0.96022	3.20659e-13	4.01122e-11
LEMD1	43.8427	6.42596	1.53715	5.17802e-07	1.2216e-05
PSD	86.2487	6.41418	1.03314	8.04861e-12	7.03959e-10
AP000757.1	6.35923	6.37564	2.84531	0.000383936	0.00306352
AL132709.7	4.59863	6.36166	2.67237	0.00016035	0.00150135
PRAME	76.9545	6.34162	1.36561	4.59978e-08	1.47715e-06
BRSK2	85.9464	6.33624	1.23105	6.2538e-11	4.54584e-09
PIMREG	3.60645	6.32949	2.56298	7.5809e-05	0.00079917
AL136171.2	9.20756	6.31847	1.44325	6.5879e-08	2.00488e-06
PCDH18	49.1108	6.31398	0.948027	4.21506e-13	5.12249e-11
LINC02794	23.513	6.28594	1.36753	7.84192e-08	2.34018e-06
AC007848.1	4.50074	6.23895	3.253	0.00129894	0.00816715
LINC02821	4.85981	6.22703	2.85207	0.000484378	0.00371282
NCAPG	30.0416	6.22579	1.72968	6.43576e-08	1.96136e-06
SYTL5	55.6254	6.21973	1.57834	1.25893e-06	2.67395e-05
GPC3	74.5282	6.19413	0.736077	8.74145e-19	3.83839e-16
AP000561.1	9.07923	6.17703	1.59078	1.385e-06	2.89317e-05
HENMT1	13.6233	6.1716	1.09018	1.01313e-10	6.91497e-09
SLC8A1	1304.9	6.14662	0.84833	2.39273e-15	4.9502e-13
SDK2	290.975	6.13466	0.686752	1.33949e-22	1.25306e-19
TYR	5.59762	6.13222	3.29645	0.0015012	0.00916157
ATP1A3	93.3536	6.09476	1.1587	2.53335e-09	1.19534e-07
RAP1GAP	48.2323	6.09047	1.01631	3.66892e-11	2.7993e-09
TAFA3	8.86015	6.08053	1.68461	5.60773e-06	9.28123e-05
AC005871.1	3.46973	6.07738	3.05769	0.00115168	0.0074413
CENPI	33.7075	6.06517	0.827347	6.1288e-15	1.18799e-12
F2R	58.6613	6.05753	0.892336	1.82708e-13	2.47242e-11
PODNL1	124.08	6.05585	0.894388	3.18814e-13	4.01122e-11
HIF3A	641.206	6.04923	0.795146	9.01282e-16	1.97877e-13
SAMD14	39.3514	6.04198	0.846749	1.49018e-14	2.67189e-12
TTK	8.84521	6.01906	1.51302	1.00049e-06	2.1921e-05
LINC02657	3.23019	6.0147	2.93819	0.000919573	0.006216
HOTAIRM1	96.2202	5.99089	1.67707	6.33233e-06	0.000102983
BCL11B	67.3569	5.98183	1.29915	1.40993e-09	7.12114e-08
SLC26A1	3.30711	5.98177	2.72487	0.000470018	0.00362081
KCNC3	47.4709	5.98109	1.44659	1.02543e-08	4.01147e-07
EPHA3	43.7022	5.97705	2.44463	0.00014015	0.00133664
CELF3	39.6238	5.96822	1.72167	7.43897e-06	0.000117949
MAML3	704.546	5.96437	0.476812	9.15921e-39	6.56898e-35
AC007406.3	9.09308	5.96121	1.68378	7.05495e-06	0.000113026
AL353740.1	17.4601	5.94285	3.36449	0.000847214	0.00583504
GRIK1	156.783	5.94204	1.32558	1.37681e-08	5.17891e-07
AL162388.2	4.94022	5.93599	3.04273	0.0012306	0.00781739
DMRTA2	138.426	5.92884	0.737515	4.35798e-17	1.25934e-14
ADRA1D	2.83067	5.92571	2.60403	0.00033313	0.00273782
NEIL3	12.4631	5.91102	1.23113	2.91658e-08	9.94503e-07
FOSL1	14.9004	5.91041	1.61126	5.04938e-06	8.46125e-05
AC117481.1	17.3891	5.89601	1.20142	1.63348e-08	5.99761e-07
LINC01563	3.07154	5.89359	2.91712	0.00106324	0.00697884
AL445623.2	8.50947	5.8857	1.63289	5.35513e-06	8.93879e-05
NCAPH	8.72838	5.88433	1.54202	2.23543e-06	4.33701e-05
EDAR	49.567	5.88111	1.49756	1.40123e-06	2.91857e-05
LINC01687	334.989	5.82884	1.15401	1.61748e-08	5.94901e-07
CDCA8	32.7399	5.82214	0.726101	1.22832e-17	3.94455e-15
DTL	26.6971	5.79237	0.946601	1.50593e-11	1.22733e-09
PMCH	2.69081	5.78682	2.81342	0.00104703	0.0068978
TMEM190	16.1659	5.78026	1.45814	1.47501e-06	3.05157e-05
C1QTNF12	7.33608	5.77313	1.78463	3.68221e-05	0.000447306
TSPAN18-AS1	3.34126	5.76867	3.14364	0.00203107	0.0116628
AQP5	2.72661	5.74242	2.90448	0.00145022	0.00890241
EBF4	258.813	5.71435	0.820493	3.91819e-14	5.97899e-12
SEZ6L	227.833	5.70529	2.22363	3.25018e-05	0.000403758
EMX2	252.738	5.6984	0.782963	2.44459e-14	3.92521e-12
LINC02600	8.36143	5.69497	1.63745	1.07214e-05	0.000159531
HSD17B13	6.80338	5.69214	1.48604	2.42043e-06	4.63326e-05
LINC02511	37.7185	5.69157	0.863106	6.56958e-13	7.68212e-11
NEK2	11.2475	5.68824	1.35661	6.6011e-07	1.52339e-05
TLE2	90.4323	5.67173	1.28301	2.09765e-07	5.57887e-06
TMEM26	3.03207	5.6605	3.11082	0.00227489	0.0127898
CACNA1B	146.677	5.61807	1.0119	1.05202e-09	5.50737e-08
UNC80	139.562	5.60155	1.59156	5.31461e-07	1.24972e-05
CDC20B	27.9094	5.60016	0.968549	1.89609e-10	1.19637e-08
TROAP	18.441	5.59513	2.25399	3.49328e-06	6.16582e-05
PKMYT1	2.80688	5.59234	2.67827	0.000991985	0.00660382
WNT3A	2.73239	5.58376	3.21508	0.0030996	0.0162582
TUBA3D	2.45337	5.5786	2.99131	0.00224468	0.0126464
AL121929.2	8.02675	5.57856	2.04289	0.000169822	0.00157021
BLACAT1	7.47989	5.56101	1.86937	8.13294e-05	0.000848634
UBE2C	29.161	5.56061	2.73719	2.53981e-06	4.81468e-05
KIF20A	2.49476	5.55761	2.7234	0.00117149	0.0075421
LHFPL4	104.207	5.55277	2.04115	8.34311e-05	0.000865945
PPP2R2C	124.364	5.55051	1.04423	3.69922e-09	1.62766e-07
IGF1	87.3999	5.546	1.34183	7.59602e-07	1.72038e-05
LNX1-AS1	13.5366	5.51389	1.92722	9.03702e-05	0.000923708
LHFPL3	241.975	5.51071	0.797423	9.8733e-15	1.84725e-12
AC090630.1	66.9831	5.50812	0.595039	1.04582e-21	8.65455e-19
CPLX3	42.877	5.50799	5.90914	0.00120611	0.00770279
JAKMIP1	3.11229	5.4987	3.02311	0.00231127	0.0129402
AC005180.1	2.06228	5.49666	2.71649	0.00125503	0.00794679
SP5	5.33503	5.49624	2.6918	0.0012175	0.0077602
IGDCC3	27.9841	5.48283	1.19797	9.42605e-08	2.74069e-06
AL645608.2	13.4335	5.48244	1.04541	3.43684e-09	1.52468e-07
PGM5-AS1	3.21542	5.47638	3.11083	0.00264118	0.0143722
SPON2	369.59	5.47464	0.971829	4.76916e-10	2.71855e-08
NMU	6.95843	5.46804	1.51376	7.23127e-06	0.000115299
COL22A1	97.8833	5.46636	0.673894	1.88031e-17	5.94951e-15
LINC02723	2.3752	5.4602	2.77989	0.00171669	0.0101753
TSPAN11	75.998	5.45155	0.701973	2.15226e-16	5.57927e-14
PLK4	17.8263	5.44605	0.951435	3.13021e-10	1.92464e-08
AC092809.2	7.3867	5.42623	1.59426	1.57463e-05	0.000220428
MEX3A	43.5059	5.42608	1.65284	3.91838e-07	9.6462e-06
AC008957.2	15.48	5.42462	1.95977	0.000114022	0.00112434
HMCN1	220.543	5.42395	1.62462	3.61446e-07	9.001e-06
ADAM29	7.31348	5.42047	1.8524	9.45889e-05	0.00095787
KIF14	53.7968	5.41497	0.890202	3.35284e-11	2.57642e-09
AC026369.3	15.5636	5.40965	1.47453	6.44481e-06	0.000104496
SRD5A2	3.45495	5.40579	3.12217	0.00270691	0.0146523
LINC02562	2.65971	5.40521	2.74894	0.00159733	0.0096311
COX6B2	17.0434	5.39639	1.16805	8.94038e-08	2.61716e-06
AJ239322.1	3.55185	5.39135	4.19677	0.00575793	0.0261753
NPTX2	13.1482	5.37667	1.22415	2.86654e-07	7.3337e-06
AC112481.2	13.0979	5.36708	1.36245	2.30518e-06	4.43966e-05
SRRM3	91.9591	5.36616	1.47449	5.49837e-06	9.12831e-05
AC090531.1	21.6587	5.36502	0.865665	1.31062e-11	1.08043e-09
AC079841.2	2.54768	5.35814	2.83015	0.00201614	0.0116081
PDE1C	210.836	5.35379	1.0939	1.32586e-08	5.00477e-07
GSX2	2.86777	5.34906	3.48764	0.00478548	0.0227295
GPC6-AS1	2.6111	5.34238	3.4692	0.00498487	0.0234795
SIX2	3.44054	5.33913	3.97677	0.00562781	0.0257637
AC002407.1	36.5855	5.33415	0.960791	7.31634e-10	3.95524e-08
RFPL1S	44.566	5.30857	0.727247	6.66436e-15	1.28027e-12
FAM222A-AS1	22.5366	5.30292	0.836386	5.06385e-12	4.67613e-10
KREMEN2	2.04222	5.30159	2.76341	0.00215653	0.0122234
BTBD17	21.5864	5.29038	1.51444	9.5961e-06	0.000145606
HUNK	100.4	5.28379	0.837544	1.19272e-11	9.94672e-10
LFNG	23.0778	5.27919	0.825079	5.60171e-12	5.08551e-10
AL117190.2	3.10282	5.27537	3.49949	0.00459865	0.0220416
AL354793.1	11.0614	5.27096	1.53992	1.59152e-05	0.00022207
STRA6	421.861	5.27062	1.97271	3.89683e-05	0.000468403
EFNA2	18.643	5.26552	1.00122	4.78454e-09	2.0452e-07
NEFH	18.5293	5.26383	1.39013	3.20068e-06	5.76283e-05
NPHS1	16.0555	5.26316	1.17234	1.68458e-07	4.61726e-06
PARPBP	48.5534	5.24502	0.74002	4.46868e-15	8.82092e-13
LINC02593	39.4047	5.24079	0.902057	1.64157e-10	1.05119e-08
BPIFB3	4.24388	5.2369	2.79084	0.00234514	0.013089
AC079380.1	44.7345	5.2308	1.23393	4.69339e-07	1.12203e-05
IL6R	139.118	5.22993	0.89154	2.31531e-10	1.43978e-08
MARCKSL1	170.551	5.22624	1.16115	1.06903e-08	4.15184e-07
AC124854.1	114.769	5.22167	1.25857	1.82951e-07	4.9452e-06
AC119868.2	16.3877	5.21663	0.958465	1.41732e-09	7.14169e-08
SOX8	33.6638	5.21327	1.07934	2.08836e-09	1.00297e-07
LRTM2	2.17737	5.21294	2.70992	0.00208608	0.0119056
SPC24	16.3296	5.20756	1.11707	7.21598e-08	2.16238e-06
AL590666.4	10.3032	5.20619	1.66523	4.86377e-05	0.000562217
SHC3	35.2535	5.2027	0.793276	1.16413e-12	1.2911e-10
CYP2R1	19.2007	5.18645	0.742831	1.03378e-13	1.44548e-11
OSBPL7	15.931	5.18509	0.873472	7.12329e-11	5.09185e-09
GRIK3	13.9716	5.17492	1.42075	5.91048e-06	9.70762e-05
PDE6A	38.8792	5.1726	0.917644	4.40973e-10	2.57826e-08
SMIM36	19.167	5.16758	1.34202	3.17275e-06	5.73029e-05
LINC02813	2.7786	5.16664	3.40839	0.00525904	0.0244638
ADCY1	90.512	5.1367	0.936394	1.39168e-09	7.04549e-08
AL355612.1	162.755	5.13499	1.14503	9.98592e-08	2.89565e-06
TWIST1	126.507	5.13471	1.00291	1.95801e-09	9.46708e-08
AC106798.1	35.0422	5.1346	2.67533	0.000553012	0.00413433
IGSF21	218.665	5.12778	0.721169	2.04437e-14	3.43645e-12
TMEM275	2.51936	5.12775	2.64005	0.00203092	0.0116628
AC174065.1	2.56657	5.12618	3.39825	0.00561776	0.0257502
AC027801.3	2.18845	5.1237	2.81773	0.00291805	0.0154948
AC023095.1	12.3233	5.12329	1.89265	0.000269089	0.00228933
AC010325.1	1.78061	5.12295	2.66353	0.00215875	0.0122327
VASH2	15.0808	5.11728	1.10872	9.96168e-08	2.89252e-06
AC092198.1	2.82543	5.11129	3.05618	0.0040853	0.0201975
AC093158.1	2.22418	5.10989	2.46062	0.00114162	0.00739408
DISP3	23.8019	5.10726	1.47021	1.0913e-05	0.000161378
STXBP5L	276.32	5.09772	1.0578	6.30674e-08	1.93024e-06
SRPK3	6.20896	5.0916	1.94746	0.000299734	0.00250158
A3GALT2	9.01468	5.09129	1.58921	4.15658e-05	0.000494105
SLC24A3	163.128	5.0887	1.04648	5.20113e-08	1.63131e-06
CLSPN	24.5038	5.08353	0.746345	2.40066e-13	3.16888e-11
IQGAP3	15.0372	5.07481	1.16226	3.69095e-07	9.15969e-06
NFASC	209.642	5.07169	0.96946	8.80439e-09	3.48868e-07
ADCYAP1R1	30.3634	5.06044	1.04846	3.684e-08	1.22134e-06
LINC00622	2.24673	5.04443	2.63597	0.00221446	0.0125056
AC008728.1	1.92803	5.0431	3.08234	0.00511523	0.0239467
PHYHIPL	79.112	5.02966	1.0466	4.15755e-08	1.35536e-06
GDF7	31.8789	5.02901	3.05016	0.00390676	0.0195121
LCN10	2.75643	5.00651	3.05547	0.00417813	0.0205431
DPYD-AS1	33.5811	4.99928	0.989344	1.17743e-08	4.51577e-07
IQGAP2	411.762	4.99282	0.698215	2.20865e-15	4.61371e-13
ETV3L	17.0714	4.97993	1.05429	5.93464e-08	1.82937e-06
ZFR2	86.5559	4.97886	0.905874	1.29945e-09	6.60968e-08
PNCK	60.1947	4.97855	0.686018	1.58347e-14	2.8157e-12
SH3RF3	414.793	4.97756	0.861841	1.50157e-10	9.73127e-09
CHD5	135.667	4.96979	1.04628	9.09556e-08	2.65897e-06
RGS2	145.451	4.96917	0.675486	3.2141e-15	6.40319e-13
HOXB-AS3	6.06894	4.9672	3.11607	0.0044096	0.0213856
CCN2	350.379	4.96367	1.20704	3.39436e-07	8.50769e-06
MEGF6	42.1135	4.96056	0.655336	8.52279e-16	1.89048e-13
AC069155.1	6.49946	4.95934	2.20026	0.000699501	0.00500182
KIF18B	30.5819	4.95759	1.2015	1.02139e-06	2.23564e-05
IQSEC3	430.513	4.95141	1.3115	4.75523e-06	8.06888e-05
KCNK9	10.6456	4.94843	1.36521	8.83895e-06	0.000136353
AC017074.2	25.4564	4.94072	0.830951	1.04524e-10	7.05585e-09
AC087477.5	2.49584	4.92569	3.12508	0.00517709	0.0241785
ARR3	16.9785	4.92563	0.86072	3.196e-10	1.95912e-08
AC090709.1	7.77077	4.92237	1.37412	1.19844e-05	0.000174345
AC027312.1	11.8927	4.91027	1.33169	6.67968e-06	0.000107979
AC068987.3	5.24994	4.90531	1.58634	9.49971e-05	0.000960958
WNT10A	2.37358	4.88975	2.893	0.00420837	0.0206682
DISC1FP1	47.3707	4.88653	1.12572	3.76596e-07	9.32433e-06
CYP2J2	7.45703	4.8812	1.25765	4.45568e-06	7.63283e-05
KRT17	3.73518	4.87949	1.49011	4.94495e-05	0.000568961
LIN28B	19.9686	4.87822	1.37459	9.3561e-06	0.00014277
APCDD1L	1.7788	4.87508	3.00927	0.00568778	0.02596
PLCB1	990.854	4.86914	0.751924	2.06224e-12	2.11229e-10
E2F3	92.9996	4.86265	0.58612	6.12455e-18	2.11979e-15
PLEKHG4	13.272	4.83852	0.885623	1.62388e-09	7.9953e-08
SOX1-OT	2.51285	4.83506	3.62003	0.00769031	0.0326685
AC091057.6	7.5951	4.83469	1.32393	1.04674e-05	0.000156401
PROM1	772.833	4.82769	0.797487	7.15781e-11	5.09959e-09
AC125807.2	1.96528	4.81921	2.85381	0.00485212	0.0229851
GPC2	11.9831	4.81779	1.00132	5.27654e-08	1.65014e-06
AC080132.1	27.1208	4.81045	0.935258	7.595e-09	3.08911e-07
CNTN4	226.558	4.79556	0.718583	2.87921e-13	3.68745e-11
DUSP6	207.4	4.79457	0.995179	6.62132e-09	2.73038e-07
LHX2	23.2378	4.7926	1.0288	1.14069e-07	3.25075e-06
AL356419.1	23.3798	4.787	0.840416	4.54375e-10	2.64061e-08
AP000721.2	37.4206	4.78416	0.713867	7.13388e-13	8.25229e-11
FMNL3	73.9807	4.78378	0.669885	3.98763e-14	6.0421e-12
AFF2	158.717	4.78029	0.619739	8.33467e-16	1.86801e-13
CACNA1S	8.47137	4.77984	1.11922	7.82929e-07	1.76948e-05
CAMK4	28.7382	4.7726	0.80836	1.23959e-10	8.20646e-09
ADCY8	86.8613	4.7715	2.36346	0.000537171	0.00404826
AL121938.1	8.21147	4.76906	1.90669	0.000376007	0.00300916
SLC6A17	7.34328	4.76056	2.80503	0.00186186	0.0108651
CDK1	16.0518	4.75195	1.13533	1.14489e-06	2.45842e-05
FOXP3	1.89242	4.74559	2.78997	0.00490287	0.0231898
SORCS2	643.166	4.74525	0.666859	3.56987e-14	5.48638e-12
AC095033.1	1.94772	4.74492	2.84314	0.00520732	0.0242775
ZNF93	17.8961	4.74383	0.747212	8.0923e-12	7.04915e-10
E2F8	1.58382	4.72566	2.72634	0.00480934	0.0228176
CPNE9	35.4913	4.72448	1.6568	8.24964e-05	0.000859561
CENPU	20.9687	4.72372	0.722379	2.21473e-12	2.24774e-10
NABP1	173.733	4.71866	0.505323	1.17843e-21	9.05536e-19
AC023300.2	3.8333	4.71118	3.00977	0.0060316	0.0271157
TICRR	7.14923	4.70474	1.11161	1.23457e-06	2.63e-05
AC025188.1	7.35809	4.70245	1.18453	2.70026e-06	5.0697e-05
FUT3	1.76773	4.70124	3.05305	0.00719813	0.0310869
GABRQ	3.78079	4.70044	1.75165	0.000373274	0.0029912
GALNT9	23.5891	4.69985	0.668711	7.21292e-14	1.02777e-11
MEGF11	216.779	4.68917	0.954191	9.22318e-09	3.64121e-07
SOX4	94.3834	4.68821	1.13692	3.94736e-08	1.29666e-06
AC005833.2	2.35155	4.68384	2.69788	0.0044682	0.0215846
AC060765.2	178.688	4.68006	1.05352	4.32141e-07	1.04943e-05
ANXA8	1.77017	4.67977	2.71523	0.00491	0.0232085
AC137735.3	4.92882	4.67637	1.72225	0.000287055	0.00241261
CDH4	242.787	4.67154	0.85702	7.23518e-10	3.93111e-08
RHOH	76.5941	4.66243	1.02379	2.10042e-07	5.57933e-06
AC097468.2	1.75878	4.6619	3.2604	0.00852736	0.0354754
ARHGAP11A	21.5556	4.65481	0.874242	3.20661e-09	1.44944e-07
AL603832.1	27.8251	4.65176	0.864903	2.67783e-09	1.24981e-07
AL590434.1	1.67989	4.64323	2.87743	0.00643988	0.0285515
Z83844.2	3.71336	4.63466	1.58958	0.000218544	0.00192492
TMEM155	2.15875	4.63422	3.399	0.00863248	0.0358081
SYN2	58.7199	4.63298	0.789846	1.81974e-10	1.15497e-08
CA4	61.1549	4.6305	0.737881	1.84415e-12	1.95462e-10
AC005064.1	6.28528	4.62602	1.97559	0.000888609	0.00603704
AC104073.4	4.6972	4.62571	1.68583	0.000293919	0.00246241
GPC6	834.231	4.62322	1.26944	3.30855e-06	5.90762e-05
AC015914.1	1.78276	4.59728	2.81769	0.0061866	0.0276508
ADAM28	97.1669	4.59487	1.01708	7.21526e-08	2.16238e-06
MGAT3	25.0255	4.57926	1.41851	2.87786e-05	0.000364665
CPLX1	73.4796	4.57905	1.18117	3.47031e-06	6.1404e-05
SLC35F4	47.3392	4.5771	1.23941	5.60535e-06	9.28123e-05
FAM72D	2.03801	4.57162	2.84161	0.00666505	0.0292963
TMTC2	1160.92	4.56989	0.477853	9.72785e-23	9.51384e-20
AC008115.2	1.5489	4.56712	2.69968	0.00561484	0.0257467
IGF2BP1	31.1911	4.56564	0.987064	1.24905e-07	3.51303e-06
AF127577.2	8.61164	4.56492	1.23814	8.96939e-06	0.000137748
RAX	23.4572	4.56469	0.776063	1.04893e-10	7.05585e-09
DUSP2	12.2328	4.54109	1.7626	0.000272998	0.00231071
SAMD13	3.5657	4.53083	1.63517	0.000310326	0.00257103
CYSLTR1	52.8417	4.52994	1.29481	1.19833e-05	0.000174345
AC016168.2	1.87035	4.51387	2.97179	0.00772083	0.0327785
EGF	13.3876	4.51142	1.41486	3.65029e-05	0.000443978
TMSB15B-AS1	27.9479	4.51075	0.761813	1.27686e-10	8.42727e-09
LINC01977	1.56174	4.51028	2.85518	0.00729895	0.0314376
C1QTNF7	51.9287	4.5048	1.07271	9.45771e-07	2.0871e-05
SCTR	5.55112	4.49805	2.54686	0.00229724	0.0128959
ANK1	51.1678	4.49065	1.47184	5.72584e-05	0.000636887
EFNB1	36.0532	4.48901	0.812696	2.0327e-10	1.27882e-08
APCDD1L-DT	9.00731	4.48162	1.01795	4.65703e-07	1.11582e-05
LINC02712	5.83095	4.48127	1.17376	6.07466e-06	9.94691e-05
LINC01203	20.8585	4.4808	1.25894	1.09077e-05	0.000161378
UNC13A	104.781	4.47639	2.23805	0.000598892	0.00442148
LRFN5	295.346	4.47609	2.8282	0.000865925	0.00592408
KCNIP1	396.083	4.47482	0.723377	2.07525e-11	1.65374e-09
ELFN1	21.9146	4.47395	1.01551	3.47293e-07	8.67869e-06
GALE	38.7559	4.47069	0.720184	2.51085e-11	1.96449e-09
SCN8A	186.296	4.46956	0.542543	6.58819e-18	2.21487e-15
FLRT1	13.6964	4.45985	1.15401	3.92028e-06	6.81331e-05
TRAPPC12-AS1	2.36306	4.4577	3.14197	0.00829341	0.0346757
LINC01902	11.7176	4.45217	1.42791	5.73766e-05	0.000637662
CDH22	60.2919	4.45091	1.31287	1.68149e-05	0.000232214
ETV4	18.3438	4.44777	0.811404	1.75081e-09	8.58094e-08
ENDOU	3.59297	4.44202	3.44407	0.00756617	0.0322939
AC019068.1	61.0298	4.43256	1.02785	5.57088e-07	1.30003e-05
ANKS1B	865.46	4.43035	0.514421	4.09657e-19	2.04981e-16
FAP	32.6805	4.42946	1.03531	7.71553e-08	2.30566e-06
EXO1	7.93908	4.42859	1.19908	9.77151e-06	0.00014754
LCNL1	19.3678	4.41793	1.3472	3.07278e-05	0.000383491
LINC02323	9.3584	4.41381	1.19778	9.708e-06	0.000146787
AC068491.2	1.66682	4.41325	3.19037	0.0102997	0.0410084
RSPO2	30.9754	4.40598	1.28416	1.4824e-06	3.06392e-05
MCM10	4.01785	4.39319	2.03364	0.00155665	0.0094346
AL356580.1	1.89175	4.38851	3.1418	0.00969761	0.039103
CHRNA3	7.34002	4.38345	2.12482	0.00111562	0.00724968
NCKAP5-AS1	14.1017	4.38063	1.20602	9.4313e-06	0.00014351
XKR7	4.77579	4.36997	2.12329	0.0017098	0.0101457
MYL10	1.36544	4.36723	3.07993	0.0106793	0.0421762
GABRB3	537.861	4.36513	2.39789	0.000695898	0.00498102
SCN5A	26.1527	4.36352	0.753498	2.13931e-10	1.34197e-08
RBFOX1	930.279	4.36239	0.949689	1.19977e-07	3.39661e-06
FIGNL2	15.6226	4.3599	1.06341	1.90537e-06	3.79242e-05
C3orf84	15.5016	4.35809	0.951049	1.80884e-07	4.90164e-06
OR52K1	1.561	4.3548	3.36375	0.0116585	0.0451809
NR5A1	3.32263	4.35314	1.81767	0.000918298	0.00620933
RGS7	223.94	4.35267	1.43807	5.32652e-05	0.000601919
SOCS3	52.4146	4.35066	0.998438	5.14039e-07	1.21539e-05
TLL2	17.8981	4.34955	1.02657	1.27602e-07	3.57484e-06
MAST1	31.4139	4.34652	1.15285	4.67758e-06	7.94967e-05
BMP2	47.5984	4.34175	1.21089	1.03187e-05	0.000154823
AC130415.1	5.06194	4.34058	1.42032	0.000131834	0.00127199
DIRAS1	13.6043	4.33922	1.1957	1.11485e-05	0.000164259
MMP16	65.9584	4.33745	1.10434	2.82633e-06	5.21985e-05
FAM198B-AS1	18.9807	4.33335	1.42466	6.44047e-05	0.000700926
CELF2-AS2	14.3153	4.32983	1.32703	3.42843e-05	0.000421643
EPHA10	61.2968	4.32908	1.54122	2.15842e-06	4.21804e-05
MSLN	8.54246	4.32635	1.50248	0.000137494	0.00131715
RAD54L	21.3059	4.31959	0.668305	3.519e-12	3.3651e-10
KIF2C	52.3713	4.31829	0.660086	3.0475e-12	2.99406e-10
AC068774.1	10.4291	4.31813	2.23842	0.00118419	0.00759435
HELLPAR	40.9848	4.29624	0.667576	6.76106e-12	6.06129e-10
METTL7B	42.1801	4.29388	0.881873	4.83708e-08	1.53276e-06
PRB1	5.25452	4.29119	1.46508	0.000167804	0.00155557
LINC01344	59.003	4.2902	1.06593	2.28504e-06	4.42131e-05
C12orf75	259.04	4.28732	0.624604	4.03635e-14	6.07315e-12
SSPO	34.0912	4.287	0.963546	2.65343e-07	6.87845e-06
WNK4	11.7769	4.28207	2.00419	4.00504e-05	0.000479802
AC023491.2	3.56883	4.2785	3.48122	0.00954743	0.0386327
E2F1	5.82972	4.27688	1.35765	8.48869e-05	0.000877247
TULP1	52.076	4.27199	3.56298	1.04486e-05	0.000156228
ST6GALNAC5	97.8443	4.26989	1.43478	7.9907e-05	0.000835413
AC009522.1	57.0349	4.26211	0.608541	2.9595e-14	4.68211e-12
CENPF	134.279	4.25735	0.90762	2.81154e-09	1.28983e-07
EPHB2	54.6083	4.25714	0.789953	3.37861e-09	1.50505e-07
CXCL14	270.029	4.24679	0.912226	9.36048e-08	2.72531e-06
MANEAL	30.2512	4.2428	1.41499	6.83243e-05	0.000735769
EVPL	31.4338	4.24162	1.01181	8.38444e-07	1.87721e-05
FANCI	67.4988	4.24048	0.78932	1.05711e-09	5.5206e-08
GABRR2	9.02281	4.23376	1.15016	1.01228e-05	0.000152416
KCNMA1-AS1	9.854	4.23165	1.3737	8.67024e-05	0.000893434
AC022217.3	22.941	4.23001	1.49078	0.000120483	0.00117726
PGM5	139.385	4.22796	0.748534	1.26967e-09	6.50435e-08
AC133550.2	7.07371	4.22673	1.16463	1.55842e-05	0.000218443
HS6ST2	31.0008	4.22272	0.900634	1.082e-07	3.09167e-06
MIR4713HG	61.0126	4.21826	2.60314	0.00116633	0.00751564
HMMR	18.9995	4.21776	0.711065	1.32653e-10	8.64899e-09
PTPRT	166.187	4.21287	1.33728	2.67857e-05	0.000344073
AP000695.2	11.2807	4.21104	1.32709	4.91435e-05	0.000566651
AC005387.2	3.09784	4.20376	1.57363	0.000579222	0.00428856
AL391097.3	1.71307	4.20318	3.25932	0.0115098	0.0446852
RAB41	3.19268	4.20062	1.66084	0.000853665	0.00587007
ATP8A2	134.314	4.19993	1.05743	1.69478e-06	3.41431e-05
AC112254.1	5.10979	4.17524	1.45253	0.000212877	0.00188566
DCC	51.7581	4.17457	1.01678	1.60798e-06	3.27316e-05
NKPD1	3.72327	4.17154	1.54633	0.000474413	0.00365074
PDLIM3	233.114	4.16058	0.973942	4.76171e-07	1.13333e-05
AL512330.1	2.68905	4.15821	1.50682	0.000411575	0.00324375
AC068051.1	90.3798	4.15807	0.789297	2.67706e-09	1.24981e-07
SPAG5	8.85161	4.15664	0.957904	8.865e-07	1.97045e-05
LINC01699	2.22917	4.15648	3.92202	0.0126284	0.0479803
AC069437.1	11.9252	4.15615	0.996206	1.33523e-06	2.80284e-05
AL356295.1	12.1895	4.15583	0.952146	5.5563e-07	1.29804e-05
ADAMTS1	110.694	4.15442	1.30298	5.03718e-05	0.00057741
LINC00498	2.66513	4.14675	1.70654	0.00116143	0.00749077
AP000866.2	5.28038	4.14422	1.20397	3.61757e-05	0.000440746
AL157392.2	19.1935	4.12211	1.26364	3.4722e-05	0.000425751
TRABD2B	55.8013	4.12065	1.01458	2.07319e-06	4.07741e-05
JAK3	25.7498	4.11876	1.12304	7.91462e-06	0.000124482
JUN	241.433	4.11515	0.800743	8.09565e-09	3.23766e-07
KIRREL2	4.20897	4.11204	1.18347	3.24883e-05	0.000403758
CAPN13	63.8009	4.10779	1.50225	0.000177033	0.00162363
LINC02664	12.2252	4.10625	1.12457	1.10014e-05	0.000162481
COL11A2	20.4161	4.10578	1.18582	2.25388e-06	4.368e-05
GSG1L	57.4757	4.1033	1.24715	7.64777e-06	0.000120815
RACGAP1	48.5598	4.09797	0.907855	1.18426e-08	4.53391e-07
AC008397.1	2.77173	4.09207	1.68962	0.00107407	0.00702639
AC023480.1	85.6001	4.08949	0.592354	2.92287e-14	4.6584e-12
MAOA	29.6255	4.08048	0.554896	1.1979e-14	2.2219e-12
LNX1	54.7343	4.07849	0.792564	1.39085e-08	5.22262e-07
PCLAF	26.477	4.07399	0.988025	1.26392e-06	2.68191e-05
HAPLN3	10.0707	4.06506	1.28145	6.30844e-05	0.000688647
AC128707.1	21.2673	4.058	1.19737	3.135e-06	5.68945e-05
COL18A1-AS1	11.8791	4.05594	1.01632	2.74544e-06	5.12767e-05
PDE6G	7.32071	4.05517	1.27067	7.1176e-05	0.000760389
COL17A1	26.4542	4.05328	1.28594	4.98356e-05	0.00057279
SAG	13.0769	4.05048	1.57534	0.000314059	0.00259596
MYBL2	10.281	4.04927	1.01786	4.00469e-06	6.94319e-05
CGREF1	8.09002	4.04476	1.27346	7.70448e-05	0.000809737
AC073548.2	2.63538	4.04381	1.64858	0.00114635	0.00741133
ZNF695	10.1685	4.04145	1.10399	1.24748e-05	0.000180868
AL354733.3	153.754	4.04128	0.856651	2.53056e-08	8.72555e-07
PDE6B	222.284	4.04082	0.845685	1.52495e-08	5.63762e-07
PURPL	55.648	4.04009	1.30122	6.22163e-05	0.000680552
EFCAB8	125.292	4.03878	1.17607	1.83049e-05	0.000249904
CRTAC1	25.622	4.02866	1.34477	7.73062e-05	0.000811376
RHBDL3	37.6168	4.02831	1.1049	1.67365e-06	3.38817e-05
FAM72B	1.48961	4.02553	2.82438	0.0121372	0.0465393
AC010729.2	5.24063	4.02136	1.08353	1.28528e-05	0.000185473
AC015631.1	36.8183	4.01841	1.21741	5.52138e-06	9.15239e-05
KIFC1	13.6543	4.01635	1.56303	2.75225e-05	0.000350815
AL049712.1	5.27501	4.01499	1.64879	0.000677374	0.00487764
LINC02388	5.83838	4.0126	1.3529	0.00015264	0.00144203
GTSE1	26.2368	4.01259	1.0076	3.87248e-07	9.54412e-06
CDCA3	18.1274	4.01204	1.859	4.30707e-05	0.000509181
RECQL4	9.11992	4.00938	0.982123	2.99816e-06	5.48076e-05
SYT5	14.9761	4.00663	2.90019	0.00201943	0.0116176
RGS8	73.656	3.98695	1.06729	3.96771e-06	6.89018e-05
GHRHR	9.30554	3.98592	1.14833	2.70984e-05	0.000347259
IKBKE	6.46409	3.98255	1.21346	5.50786e-05	0.000616583
HIST1H1D	2.66399	3.97577	1.73533	0.00153979	0.0093456
ECEL1	145.231	3.96426	0.785518	1.84583e-08	6.59715e-07
CBLN1	13.8982	3.96356	1.94999	0.000525387	0.00396918
B4GALNT4	15.4747	3.96331	1.54559	0.000306332	0.00254494
AC079362.1	5.90789	3.96261	1.57605	0.000541295	0.00406393
TYMS	20.0592	3.96226	1.13732	2.92524e-06	5.36112e-05
REELD1	3.14933	3.96057	1.5242	0.000741307	0.00525188
PALLD	611.868	3.95928	0.453467	2.81302e-19	1.44107e-16
AL355581.1	6.96631	3.9583	0.857967	2.75352e-07	7.1122e-06
CKM	5.50541	3.95671	1.60726	0.000796081	0.00555939
AC007569.1	6.69093	3.95324	1.24535	7.87016e-05	0.000824413
LINC00629	3.77002	3.94934	1.83798	0.00193508	0.0112197
ZNF727	34.0316	3.94609	1.90971	8.3018e-05	0.000862489
UNC79	190.742	3.94549	1.02244	5.6461e-06	9.33755e-05
EFCAB13	59.5	3.9448	0.843451	4.58328e-08	1.47405e-06
LINC02456	24.0388	3.94127	2.55243	6.15359e-05	0.000674138
HORMAD2	19.0195	3.9394	0.771814	1.26744e-08	4.81808e-07
RFPL2	3.20205	3.92861	2.03549	0.0027625	0.0148669
CASKIN1	16.9988	3.92096	0.61986	1.58355e-11	1.28573e-09
LAMP5	5.95293	3.92026	1.95227	0.00145378	0.00891715
NR2F1-AS1	375.332	3.91563	0.76748	1.66089e-08	6.07749e-07
BPIFB4	68.9803	3.9156	1.05075	3.08707e-06	5.62892e-05
CCDC168	5.82094	3.90868	1.81729	0.00127867	0.00807038
NDC80	12.9836	3.90777	1.17687	4.01088e-05	0.000480233
DRD2	8.65325	3.90704	2.08882	0.00145809	0.00893794
FOXM1	26.422	3.90643	0.567618	3.16695e-13	4.00824e-11
ELF4	20.1551	3.90312	0.852165	1.79504e-07	4.87281e-06
COL16A1	168.395	3.89934	0.932663	1.71341e-06	3.44219e-05
EYA2	166.429	3.8973	0.874405	7.10579e-08	2.13829e-06
SYT7	4.36978	3.8933	1.29821	0.000188678	0.00171147
AC107464.1	2.26025	3.8927	1.7633	0.00211497	0.0120376
COL5A1	287.513	3.89123	0.596635	3.23233e-12	3.11982e-10
ERCC6L	13.3544	3.88448	0.754244	1.60926e-08	5.92891e-07
EGR3	14.2276	3.88293	1.79943	0.000749169	0.0052914
AC068234.2	4.08897	3.87742	1.31155	0.000205805	0.00183586
KCND3	528.496	3.87151	0.659095	3.82821e-10	2.28166e-08
BIRC5	21.4963	3.86655	2.04105	7.48591e-05	0.000790706
AC110285.1	3.16625	3.86655	1.90713	0.00269715	0.0146241
NOCT	110.985	3.86565	0.833858	6.65605e-08	2.01423e-06
AC009041.2	83.5297	3.86407	0.844731	3.15325e-07	7.9912e-06
AC100803.4	17.4317	3.85802	1.08246	1.23068e-05	0.000178673
ZNF454	18.9999	3.8546	0.741992	9.78268e-09	3.85502e-07
AL450163.1	19.7475	3.85118	1.03783	8.17878e-06	0.000127889
AC013564.1	15.1666	3.85067	1.07039	1.12762e-05	0.000165497
ECE1	100.168	3.84891	0.67463	1.02949e-09	5.40254e-08
LIN28A	14.2935	3.83942	2.20434	0.00142779	0.00879986
AC104117.3	17.7773	3.83824	0.671452	6.64443e-10	3.65631e-08
AC121154.1	3.15434	3.83349	1.92498	0.00289241	0.0153975
XRCC2	23.4571	3.83184	0.535407	5.52709e-14	8.0352e-12
IFITM10	95.8419	3.82665	1.25713	3.27885e-05	0.000406615
LDB2	456.475	3.82572	1.00158	3.88036e-06	6.76579e-05
VAX2	16.8554	3.82009	1.90379	7.21778e-05	0.000766903
SHC1	166.293	3.81785	0.598729	1.14721e-11	9.60465e-10
LINC02112	32.905	3.81658	0.948056	4.94789e-07	1.17375e-05
MAFF	47.4733	3.80521	1.02818	3.22738e-06	5.80604e-05
FAM222A	44.1584	3.7972	0.582908	3.96849e-12	3.75431e-10
STIL	56.7445	3.79537	0.492328	1.05361e-15	2.26694e-13
CYP2W1	10.1273	3.79479	1.16179	4.3043e-05	0.000509133
BLM	16.5356	3.79178	0.818091	1.59963e-07	4.40122e-06
DQX1	2.4518	3.7912	1.69028	0.00213543	0.0121389
AC093110.1	8.21563	3.79016	1.56537	0.000609804	0.00447953
ARHGAP11B	46.0646	3.78361	1.00366	6.78738e-06	0.000109228
LINC00710	56.1728	3.78295	1.15275	4.46165e-05	0.000523714
RAP1GAP2	87.6413	3.77992	1.27497	0.000113245	0.00111924
GRID2	681.161	3.77903	3.2367	0.00157636	0.00953529
LMO4	64.4441	3.77815	0.717684	1.08326e-08	4.19199e-07
AL157838.1	12.1712	3.77655	1.05556	1.51879e-05	0.000213724
AC092802.2	3.62871	3.77521	1.46087	0.000747485	0.00528347
SHISAL1	31.3169	3.77453	0.997967	6.22142e-06	0.000101486
CACNA1F	11.001	3.77384	1.11221	2.75189e-05	0.000350815
PDE6H	3.87387	3.77195	1.50317	0.000720421	0.00512755
ORC1	6.28285	3.76385	0.809216	2.78696e-07	7.17274e-06
AL133335.1	5.44154	3.76342	1.33814	0.000244571	0.00211758
PCBP3	785.698	3.7487	0.790961	7.9792e-08	2.36801e-06
CERS1	10.6957	3.74276	1.27998	0.000192402	0.00173865
FOS	428.691	3.74089	0.893544	1.15151e-06	2.46773e-05
NUAK2	101.114	3.7401	1.00463	1.07128e-05	0.000159513
EFNA3	3.15262	3.73537	1.72139	0.00227181	0.0127792
AP000331.1	10.3655	3.73533	1.08749	2.53862e-05	0.000329638
GABRA2	39.36	3.7348	1.34494	0.00017867	0.00163389
LINC02328	41.6776	3.73028	1.05255	1.78722e-05	0.000244617
FANCA	59.3452	3.7296	0.603051	4.71909e-11	3.52556e-09
BICDL1	789.545	3.72602	0.646649	5.64989e-10	3.16571e-08
HKDC1	55.7088	3.72568	0.554287	1.55679e-12	1.68321e-10
AC004594.1	101.253	3.71984	0.907151	7.00422e-07	1.60493e-05
AC009716.1	3.29749	3.71939	1.39706	0.000622806	0.00456724
AC025259.1	3.57077	3.71569	1.22532	0.000190428	0.00172565
CBX8	30.6941	3.71361	0.940715	8.61031e-07	1.91979e-05
CXCL13	4.60549	3.71324	1.24719	0.000198978	0.00178682
CDKN2C	14.3166	3.70857	0.988404	9.68531e-06	0.000146638
AC098829.1	560.545	3.70492	0.693497	5.168e-09	2.18887e-07
LMNB1	25.5642	3.70093	0.894688	1.78104e-06	3.5581e-05
RAB3B	50.7858	3.69974	0.892038	6.43747e-07	1.48774e-05
LINC01494	6.25533	3.69764	1.15648	8.54072e-05	0.000881776
KCNB1	87.6949	3.69359	0.668854	1.15459e-09	5.98607e-08
LINC02074	9.70023	3.69138	1.40189	0.000311616	0.00257973
CYTOR	93.0468	3.68985	0.871391	1.71297e-07	4.68313e-06
CEP55	5.98017	3.68524	1.11642	6.55548e-05	0.000711284
IL3RA	129.775	3.68164	0.775925	3.16351e-08	1.06687e-06
CYYR1	117.483	3.68127	1.40911	0.000110976	0.00109934
SEZ6	14.8197	3.68115	1.24502	0.000105527	0.00105233
ADAMTSL4-AS1	271.259	3.6777	0.669309	2.72853e-09	1.26797e-07
NRP2	116.344	3.67422	0.88388	2.11593e-06	4.14631e-05
AL139286.3	2.27297	3.67346	1.82223	0.00363104	0.0184328
SERTAD4-AS1	5.06972	3.67094	1.57368	0.00111506	0.00724821
GLI3	103.291	3.67009	1.00377	2.20333e-06	4.28633e-05
PREX1	130.206	3.6675	0.442574	2.31805e-18	9.23614e-16
GDPD5	36.7128	3.66602	0.647219	8.95606e-10	4.76977e-08
HCN2	11.3157	3.66552	1.17956	6.84121e-05	0.000736346
BRIP1	55.383	3.66423	0.758135	1.09646e-08	4.22031e-07
RASL11B	5.51233	3.66193	1.61183	0.00124938	0.00792501
KCNE4	31.4725	3.65722	1.01122	3.29332e-06	5.88531e-05
FAT4	51.3291	3.65651	0.619375	8.63443e-11	6.01224e-09
FREM2	328.076	3.65389	1.30012	0.00016587	0.00154429
RRM2	49.7112	3.65351	0.659696	2.57033e-09	1.2075e-07
ABCC5-AS1	18.0169	3.65335	0.869576	1.28246e-06	2.71321e-05
PPP4R4	75.7493	3.64982	0.887588	2.47487e-06	4.71233e-05
PPM1E	156.789	3.63843	0.841949	1.04376e-06	2.27995e-05
LINC02268	8.61052	3.63745	1.39007	0.000358622	0.00289694
CCDC158	14.6469	3.63559	1.13635	5.56385e-05	0.000622203
TLE3	138.246	3.63366	0.523519	2.01386e-14	3.41183e-12
TYRO3	121.646	3.62847	0.821916	4.34772e-07	1.05344e-05
AC007614.1	14.5331	3.62371	1.4737	0.000468544	0.00361462
DLGAP5	18.2411	3.62363	2.06525	0.000120965	0.00118143
BAHCC1	30.7376	3.61853	0.582577	2.29927e-11	1.81879e-09
CPM	54.6932	3.61473	0.589604	7.33247e-11	5.16294e-09
SOGA3	54.4545	3.61265	0.847786	5.25256e-07	1.23648e-05
MGAT5B	15.8171	3.60839	1.12532	5.11336e-05	0.000583966
AC232271.2	6.97428	3.60659	1.4	0.000649458	0.00472884
ZNF541	8.996	3.6047	1.07213	4.22731e-05	0.000501682
AC073050.1	59.7241	3.60273	1.02165	2.18254e-05	0.000288982
GABRE	91.499	3.59991	0.446853	9.76813e-17	2.62714e-14
KRTAP10-4	24.5589	3.59977	1.69649	0.00088825	0.00603704
AL451069.2	4.39806	3.59962	1.30362	0.000470686	0.00362465
ATP6V1C2	55.0961	3.59533	0.947115	3.43867e-06	6.09946e-05
RHOBTB3	51.4661	3.59444	0.773334	2.34288e-08	8.1437e-07
LINC02319	3.45839	3.59098	1.9951	0.00384967	0.0193301
AC004879.1	2.24004	3.58573	1.96185	0.00500833	0.0235642
CABP7	4.95558	3.58503	3.56045	0.00597548	0.0269366
ODF3L2	4.7974	3.57942	1.57052	0.00121763	0.0077602
ZBTB32	7.74999	3.5786	1.27319	0.00023672	0.00206039
NEURL1	18.4164	3.5749	0.959874	9.2387e-06	0.00014148
LIPG	14.248	3.57006	0.949477	8.33187e-06	0.000129811
BCAT1	33.6968	3.57004	0.952543	4.83531e-07	1.14831e-05
ELOVL2	15.2658	3.56753	1.62599	0.000825248	0.00572591
DUSP5	40.2598	3.56508	1.25426	0.00017722	0.00162465
LINC01811	102.115	3.56041	1.26087	0.000196137	0.00176795
KCND1	3.1402	3.55496	1.31568	0.000652815	0.00474686
TSHZ2	270.338	3.54928	1.03203	2.89077e-05	0.000365352
CCNB2	16.6595	3.54672	0.842171	3.27977e-07	8.26318e-06
LINC01993	13.2209	3.54594	0.816547	7.16124e-07	1.63742e-05
EPX	4.4815	3.54459	1.66468	0.00336413	0.0173288
GPR137C	270.907	3.54406	0.488269	1.22438e-14	2.2516e-12
AC006064.2	32.8721	3.54063	1.24493	7.6339e-06	0.000120684
NR4A3	109.069	3.5325	0.995803	2.21641e-05	0.000292566
LINC01943	2.86741	3.53068	1.864	0.00392757	0.0195932
AC025287.4	4.93714	3.53048	1.4158	0.000810834	0.0056441
STMN3	20.1476	3.52228	1.54548	0.000623939	0.004574
TXNIP	625.531	3.52133	0.768782	1.03307e-07	2.9759e-06
SNAI1	5.43521	3.51527	1.92885	0.00249904	0.0138047
SOX11	88.5112	3.51365	2.82726	0.000134124	0.00128973
TNFRSF12A	56.3173	3.51224	0.807915	1.76312e-07	4.80194e-06
TMEM51-AS1	14.4779	3.50896	0.88145	3.9122e-06	6.81027e-05
AC099518.1	3.2502	3.50324	1.99652	0.00481652	0.0228466
MACROD2-AS1	4.18458	3.50008	1.08114	9.76262e-05	0.000986162
AC072022.2	4.87323	3.49694	1.59788	0.00134921	0.0084168
IQCN	78.9017	3.49643	0.916429	2.35937e-06	4.52445e-05
AL445248.1	36.9385	3.49579	0.537155	2.34178e-12	2.36552e-10
ATF3	110.012	3.49521	2.25174	0.00193145	0.0112074
GLI2	309.997	3.4922	0.496068	1.75393e-13	2.38846e-11
KIAA1324	49.0459	3.49102	0.717206	7.20233e-08	2.16238e-06
AC111198.1	2.71047	3.4881	2.31877	0.00653777	0.0288962
AL391261.2	3.72924	3.485	1.33412	0.000701687	0.00501578
SV2B	17.242	3.48213	1.04089	3.51856e-05	0.000430169
SPP1	91.8653	3.47845	0.503083	6.02913e-13	7.08867e-11
DUSP4	16.0129	3.46924	1.35098	0.000384008	0.00306352
SYT1	565.739	3.46847	1.12361	7.79428e-05	0.000817259
AURKA	26.3012	3.46568	1.08844	3.28508e-06	5.87547e-05
ST6GAL2	58.0694	3.46565	1.67291	0.000418386	0.0032878
AC027601.6	10.1759	3.46301	1.00653	2.94086e-05	0.000369817
KCP	14.1123	3.45503	1.31444	5.3683e-05	0.000605369
FBXW12	3.97355	3.44622	1.35528	0.00086541	0.00592408
AC130324.2	45.6857	3.44601	0.643782	5.33491e-09	2.25071e-07
ZNF560	5.34805	3.44369	1.83793	0.00239622	0.0133395
BISPR	7.23149	3.44336	1.41338	0.000643442	0.00469936
ASF1B	10.6261	3.44281	0.946637	1.60065e-05	0.0002232
LYPD6	108.92	3.44072	1.53525	9.20149e-05	0.00093802
AL353803.1	12.2755	3.44037	0.89317	6.32137e-06	0.000102946
TMEM132B	75.261	3.43942	1.47159	0.000708777	0.00505638
TMPRSS7	59.3089	3.43543	1.2925	0.000550564	0.00412004
PRB2	2.45639	3.43184	1.93888	0.00540183	0.0249679
AC087280.2	45.2668	3.4255	1.36854	0.000425347	0.00333276
C1orf220	5.88997	3.42125	1.54614	0.00122914	0.00781044
PPP2R2B	498.202	3.41871	0.6619	1.5323e-08	5.65505e-07
SERPINE2	31.9333	3.41706	0.765294	1.56303e-07	4.30602e-06
CDC20	14.3639	3.41623	1.18835	3.56923e-05	0.000435596
MAP1LC3B2	23.945	3.416	0.857095	3.53999e-06	6.23293e-05
RAB9B	11.6611	3.41587	0.72192	1.85229e-07	4.98172e-06
ZNF423	181.855	3.41213	0.412605	6.20686e-18	2.11979e-15
NKX3-2	12.969	3.40621	1.42757	0.0001003	0.00100797
FXYD6	147.107	3.40326	1.15674	8.85462e-05	0.000909384
QPCT	6.24739	3.40287	1.5132	0.00110524	0.00719741
SKA3	6.1804	3.40195	1.01572	6.46463e-05	0.00070292
AC083805.2	4.11605	3.40077	1.34515	0.00087683	0.00598612
LINC01482	34.8543	3.39973	1.59357	0.000274704	0.00232059
GADD45B	38.3648	3.39878	1.04121	5.41768e-05	0.000609659
NUP210L	52.682	3.39735	0.762603	6.04969e-07	1.40195e-05
EVA1A	28.1051	3.39502	0.834146	2.78364e-06	5.16763e-05
AC112487.1	11.8483	3.39194	1.22976	0.000283871	0.00238958
AC105230.1	5.57849	3.38922	1.24844	0.000417948	0.00328676
CCNF	31.7003	3.38723	0.475319	3.1306e-14	4.88102e-12
CRYBG2	9.31988	3.38388	1.25243	0.000284185	0.00239129
SKAP1-AS1	3.98776	3.37584	1.90425	0.00357796	0.0182253
IGSF21-AS1	3.51642	3.37555	2.14934	0.00571788	0.0260626
KIF4A	61.428	3.37538	0.834962	2.84229e-07	7.2977e-06
ZNF883	13.5627	3.37496	0.656279	1.939e-08	6.88442e-07
DRD1	2.37841	3.37444	1.70391	0.00445817	0.0215443
CHRM3	312.061	3.3733	1.03266	5.16971e-05	0.000589462
SPNS2	52.9548	3.37321	0.93563	1.90991e-05	0.000258776
CIT	67.4084	3.37318	1.0775	1.27514e-05	0.000184258
CALCR	7.98516	3.36878	1.80128	0.00208569	0.0119056
EGR1	318.358	3.36644	1.01685	2.80238e-05	0.00035657
AC021683.5	3.28237	3.36552	1.16299	0.000358684	0.00289694
AL031728.1	2.00549	3.36255	1.77305	0.00517204	0.0241654
CHTF18	50.5936	3.35941	0.52244	5.0285e-12	4.67393e-10
KIAA0408	68.8921	3.35771	0.862794	1.93095e-06	3.83622e-05
SEZ6L2	81.6188	3.35407	1.48267	0.00050416	0.0038344
AC092364.1	2.0143	3.34906	1.80746	0.0058743	0.026594
AC022395.1	45.1543	3.34884	1.0536	3.71854e-05	0.00045075
SLC35F3	21.5104	3.34532	0.880907	7.71303e-06	0.000121756
SLC5A9	25.2034	3.34048	0.948356	6.42461e-06	0.000104326
NAB2	79.2525	3.33786	0.622412	8.3492e-09	3.32669e-07
AC093797.1	2.98084	3.33725	1.5782	0.00257689	0.014108
KCNQ1OT1	2791.78	3.33551	1.28385	0.00029401	0.00246241
PLEKHN1	2.15549	3.33392	2.19126	0.00792112	0.0334506
TMEM130	18.307	3.33364	1.33215	9.29788e-05	0.000945431
VTN	10.0251	3.32506	1.15382	0.000298452	0.00249281
GADD45A	142.115	3.32451	0.659756	3.13539e-08	1.06071e-06
AC011509.2	23.7214	3.32384	0.591927	1.29777e-09	6.60968e-08
AC073957.3	12.3833	3.32337	0.993233	3.82083e-05	0.000460555
PLPP2	15.3443	3.32281	1.2337	0.000291497	0.00244421
BSN	44.5011	3.31942	1.02872	5.77408e-05	0.000640058
GUCY1A1	35.0922	3.3194	1.47872	0.000834904	0.00577428
TENM3-AS1	30.01	3.31798	0.799946	1.91253e-07	5.13093e-06
AL512380.2	13.9155	3.31699	0.774916	1.09561e-06	2.37392e-05
SCARF2	58.0411	3.31348	0.48189	1.04363e-13	1.44548e-11
FAM83E	3.33981	3.31279	1.38265	0.00128434	0.00809662
PAH	3.55956	3.31105	1.53558	0.00218476	0.0123736
KSR2	214.596	3.30695	0.52286	1.22683e-11	1.01525e-09
EDNRB	18.356	3.3063	1.17872	0.000216409	0.00191144
CPLX2	34.6736	3.30607	1.9595	0.00190743	0.011089
KCNMA1	613.258	3.30504	0.529583	2.56743e-11	1.99425e-09
AL049569.1	20.5049	3.3043	0.678633	2.56759e-08	8.83908e-07
AC007563.2	152.418	3.30133	0.876557	1.11608e-05	0.000164259
AC004054.1	2.44344	3.29927	2.09591	0.00728067	0.0313867
SMAD9-IT1	3.89027	3.29816	1.16971	0.000554532	0.00414138
AL356804.1	12.5244	3.2963	1.283	0.000436628	0.00340874
AP003071.2	1.63477	3.29542	1.78726	0.00670527	0.029437
TFR2	7.9942	3.29504	0.966809	4.02363e-05	0.000480958
MSH4	16.432	3.29151	0.833657	3.65804e-06	6.41458e-05
AC079465.1	16.0506	3.29092	1.15362	0.000204305	0.00182551
AL109930.1	31.0012	3.28985	1.2801	0.000109989	0.00109056
SRRM4	54.9979	3.2886	3.81199	0.00300094	0.0158636
AC012363.1	16.0292	3.28807	0.701586	1.95417e-07	5.22959e-06
SIX1	7.92582	3.28668	1.36375	0.000673577	0.00485524
CDC45	5.04038	3.28642	1.02749	0.00010292	0.00102965
AC023855.1	2.72457	3.28616	1.50804	0.00261372	0.0142624
AL161772.1	5.01451	3.28266	1.90041	0.00329162	0.0170248
ANGPTL7	6.47123	3.27815	0.930149	3.2601e-05	0.000404757
LINC02249	2.9574	3.27765	1.4225	0.001892	0.0110082
LINC01315	2.44081	3.27428	1.95278	0.00690307	0.0301576
TBILA	4.03792	3.2702	1.59434	0.00278611	0.0149566
CDC25C	18.1557	3.26994	0.815859	3.60866e-06	6.34865e-05
CDCA2	14.1753	3.26553	0.860602	8.85163e-06	0.000136427
AC009570.2	2.54601	3.26143	2.19165	0.00849049	0.0353691
GLDN	17.4606	3.26092	1.03026	7.93081e-05	0.000830362
FOXN4	43.7595	3.25816	0.736063	2.8635e-07	7.3337e-06
SH3BP2	52.8651	3.2549	0.582361	2.48294e-09	1.17413e-07
AC108159.1	6.88214	3.25417	1.12478	0.000234548	0.00204396
AL031670.1	3.96892	3.24785	1.53509	0.00209968	0.0119673
LINC02086	7.56494	3.23677	1.61238	0.0015851	0.0095774
ELAVL2	15.354	3.23564	1.38563	0.000687568	0.00493143
CELSR3	8.65503	3.23538	2.30444	0.00364696	0.0184979
MYRF	35.1454	3.22983	0.988325	5.84573e-05	0.000647
IPO9-AS1	88.2526	3.22855	0.792129	2.35833e-06	4.52445e-05
AL513327.1	131.982	3.22658	0.570693	1.54913e-10	9.97939e-09
INSRR	5.77622	3.22258	1.16454	0.00037246	0.00298842
L1TD1	14.238	3.22209	1.65424	0.00163395	0.00979278
BICD1	815.715	3.22166	0.36546	1.36864e-19	7.74939e-17
RTKN2	19.3197	3.22161	0.798716	3.70681e-06	6.47368e-05
ID3	303.978	3.21865	0.829687	2.81133e-06	5.20108e-05
PITPNM3	57.1791	3.21846	0.579229	1.21462e-09	6.23716e-08
AC022034.3	2.24925	3.21813	1.9457	0.00732	0.0314843
GAS2L3	35.678	3.21787	1.24408	4.46103e-05	0.000523714
AC097522.2	22.4252	3.2148	0.951954	3.1607e-05	0.000393779
LRRC63	16.7366	3.21018	1.1435	0.000233416	0.00203657
C3orf22	5.79595	3.20643	1.02898	0.000196732	0.00177182
PRRT2	131.666	3.20558	0.925278	2.02337e-05	0.000272263
RDH5	278.339	3.20538	0.605013	1.94478e-09	9.42432e-08
BCL11A	6.79153	3.20268	1.15443	0.000343172	0.00280642
WDR62	24.8756	3.2018	0.848021	8.21637e-06	0.00012829
TMSB15B.1	7.20428	3.20148	1.60784	0.000402511	0.00318164
LHFPL3-AS1	9.73219	3.20113	1.48142	0.000219283	0.00193048
AC114760.2	1.92737	3.19927	1.58157	0.0048268	0.0228853
AL162394.1	6.23205	3.19786	1.53788	0.00207366	0.0118504
RAB3C	38.3748	3.19372	1.73548	0.00168215	0.0100147
LINC00839	102.865	3.19273	0.673994	8.73625e-08	2.56438e-06
AC003093.1	8.01961	3.19075	0.890791	2.73985e-05	0.000350062
ADGRA2	27.8251	3.18971	0.670258	5.15279e-08	1.62087e-06
RELB	46.5159	3.18962	0.816788	6.77293e-06	0.000109132
MAP1B	542.198	3.18648	0.479549	1.86695e-12	1.96909e-10
IL12RB2	23.2295	3.18537	0.794975	3.69146e-06	6.45735e-05
CDH11	148.18	3.18403	0.631121	3.38903e-08	1.13052e-06
HR	5.1417	3.18218	1.53054	0.00182338	0.0106928
LINC01842	3.11861	3.17972	1.72553	0.00387265	0.0194093
UNC13C	26.5702	3.17708	1.00796	8.36933e-05	0.000867936
TMEM51	123.414	3.17394	0.702906	3.96007e-07	9.72613e-06
SRGAP2-AS1	4.00492	3.17304	1.31303	0.00118809	0.0076148
SULF2	64.1408	3.17251	0.618704	6.62417e-09	2.73038e-07
SHCBP1	11.1316	3.17102	0.822323	6.8852e-06	0.000110636
AC073957.1	10.5556	3.16834	0.814039	8.37505e-06	0.000130389
MID1	1940.9	3.16434	0.32603	2.14047e-23	2.76122e-20
IGDCC4	97.7036	3.16011	0.762731	2.78743e-06	5.1702e-05
ATP2A1-AS1	4.38245	3.15911	1.36962	0.00128809	0.00811351
IL20RB-AS1	4.80685	3.15493	1.3469	0.00114585	0.00741033
AP000695.1	2.70188	3.15287	2.34614	0.00901942	0.0369994
AC016590.1	34.9299	3.15139	0.738766	1.46134e-06	3.0262e-05
ADARB2	85.2609	3.1513	1.2788	0.000398163	0.00315307
MFAP2	32.2793	3.15088	1.15921	0.000304074	0.00252898
GALNT16	16.8766	3.15059	1.00916	8.92704e-05	0.000914639
NR2E3	14.6923	3.1501	1.12629	0.000654573	0.00475322
AL442071.2	10.4927	3.14874	0.940313	1.62977e-05	0.000226105
KCNK15	3.94523	3.14842	1.27865	0.00118101	0.00758072
IL17D	7.49465	3.14715	1.10143	0.000233373	0.00203657
LINC02405	4.48213	3.14668	1.62374	0.00274298	0.0147827
IER2	171.975	3.14385	0.628961	1.87526e-08	6.69124e-07
FBN3	21.2403	3.14276	1.18004	8.78147e-05	0.000902733
NKAIN3	98.7384	3.142	1.44287	0.000682007	0.00489934
CCN1	206.846	3.13849	0.891664	1.38012e-05	0.000197438
SH3TC1	37.4742	3.13728	0.57455	1.84686e-09	9.01069e-08
PGM5P3-AS1	2.97459	3.13677	1.3713	0.00227132	0.0127792
LINC02596	2.96294	3.13574	1.64638	0.00387083	0.0194072
APBA2	116.009	3.13408	0.635593	3.83947e-08	1.26315e-06
DEPP1	17.1828	3.13343	0.676574	2.67895e-07	6.93626e-06
E2F2	3.81839	3.1323	1.28992	0.00117718	0.00756747
OPRL1	2.81494	3.13164	1.27638	0.00146711	0.00898301
GPR158	37.6021	3.1315	1.26942	0.000243417	0.00210844
HES1	75.3792	3.13122	0.628111	1.99275e-08	7.04039e-07
TGFB1	78.6021	3.13037	0.614398	3.77009e-08	1.24604e-06
KIF5C	95.6036	3.12905	1.575	0.000475973	0.00366143
AL358335.2	8.52653	3.12779	1.64434	0.00205377	0.0117617
SYT14	998.376	3.12548	0.555638	1.01458e-09	5.35042e-08
AC012354.1	28.6268	3.12301	0.6056	1.8094e-08	6.49935e-07
APOC2	2.5896	3.12156	1.66903	0.0071813	0.0310267
NUSAP1	78.1635	3.12109	0.943932	1.66195e-05	0.000229811
TMEM150C	46.0793	3.11922	0.668059	1.26781e-07	3.56114e-06
BTG2	156.664	3.11804	0.609303	1.77694e-08	6.4145e-07
SCN9A	28.3012	3.11774	1.72576	0.00196042	0.0113297
SPSB1	92.0367	3.11546	0.741068	2.29921e-06	4.43675e-05
AC022210.2	45.3838	3.11216	0.930053	2.75764e-05	0.000351293
AC023051.1	9.39609	3.11088	1.6024	0.000355408	0.00287804
SEMA3F-AS1	45.2476	3.11062	0.748305	2.43185e-06	4.64465e-05
LRRN1	167.892	3.11024	0.913177	1.8742e-05	0.000254578
ESPL1	26.8542	3.10992	0.91867	1.43517e-05	0.000203812
MEIOC	14.526	3.10949	0.980231	8.60853e-05	0.000887857
AL035693.1	5.39151	3.10815	1.21068	0.00068077	0.00489554
FKBP10	82.7779	3.10783	0.559229	1.91972e-09	9.32387e-08
E2F7	30.196	3.1078	0.804652	7.36051e-06	0.00011705
RAB39A	17.1249	3.10561	1.47005	0.00113293	0.00734888
NCOA3	372.502	3.10438	0.544431	9.83561e-10	5.19958e-08
ADAMTSL1	245.232	3.10104	0.990288	4.33059e-05	0.0005114
HMGB2	109.364	3.10058	0.596424	7.98923e-09	3.22101e-07
FAS	16.7951	3.10055	0.970169	0.000125182	0.00121435
GPR137B	73.1874	3.09977	0.807181	3.67536e-06	6.43441e-05
MLLT11	18.9441	3.09889	0.615576	3.2523e-08	1.08998e-06
SLC26A7	78.0304	3.09881	0.773126	3.33272e-06	5.9409e-05
AC134312.4	3.69252	3.09862	1.76085	0.00480034	0.0227849
KIF25	3.97756	3.0984	2.28569	0.00626923	0.0279504
SHE	13.7726	3.09801	1.22565	0.000533237	0.00402283
CLCF1	9.98536	3.09729	0.751933	2.71063e-06	5.08031e-05
LURAP1L-AS1	10.785	3.09581	1.33751	0.000949814	0.00637635
TMCC2	36.4993	3.09531	0.461723	9.28796e-13	1.05179e-10
CPA4	2.19535	3.09318	1.97502	0.00883613	0.0364973
ARHGEF19	10.3688	3.09318	0.647897	1.92187e-07	5.14956e-06
CCDC150	19.1461	3.09217	0.566571	4.58506e-09	1.96911e-07
TMEM269	8.9338	3.09044	0.648953	1.73747e-07	4.74408e-06
SPDYE5	37.0646	3.08965	0.747663	2.57392e-06	4.8622e-05
EPHA2	175.205	3.08648	0.538662	7.31623e-10	3.95524e-08
DCHS1	14.8438	3.08015	0.746498	2.64777e-06	4.97985e-05
TMEM179	30.4175	3.07566	1.11603	2.65993e-05	0.000341882
RUNX2	62.8641	3.07491	0.531711	4.12345e-10	2.43069e-08
PMAIP1	34.2521	3.06755	0.888741	3.59221e-05	0.000437903
DNM1	82.5317	3.06381	0.462198	4.58786e-12	4.29184e-10
DCHS2	10.7569	3.0593	2.22523	0.00374582	0.0188969
PIEZO1	138.625	3.05726	0.530204	3.47009e-10	2.09812e-08
GRIN2C	17.2037	3.05601	0.997319	0.000172525	0.00159179
AC234772.2	7.08539	3.05412	2.0333	0.00405992	0.0201089
AC211486.5	5.35392	3.05335	1.55659	0.00250683	0.0138371
AP006623.1	33.3059	3.05282	0.659595	2.78495e-07	7.17274e-06
ANLN	20.8537	3.05278	1.93203	0.000441038	0.00343569
HIST1H2BG	8.74931	3.04798	0.882763	4.29817e-05	0.000509063
AC007255.1	9.15225	3.04629	0.863403	2.68913e-05	0.000345017
TPX2	42.488	3.04244	2.43263	2.54389e-05	0.000330123
NR5A2	15.6123	3.04213	0.947637	2.55151e-05	0.000330913
STC1	23.9775	3.04088	0.707859	1.1775e-06	2.52091e-05
AC068987.2	6.77826	3.04006	1.19907	0.00071354	0.00508194
LINC02381	5.63781	3.04004	1.02951	0.000247142	0.00213401
AL353150.1	3.8835	3.03919	2.30821	0.00723304	0.0312063
AC053503.1	1.83352	3.03901	1.9223	0.00960725	0.0388176
KCNK15-AS1	5.96432	3.03855	1.2128	0.000755136	0.0053253
MAMLD1	166.579	3.03853	0.447207	1.88055e-12	1.97376e-10
FAM72A	2.13126	3.0355	1.65274	0.00756427	0.0322922
AL133493.1	2.81517	3.03459	1.74086	0.00523327	0.0243678
TMSB15B	8.39666	3.03294	0.920314	7.17949e-05	0.00076415
KIF1A	236.351	3.03152	0.665057	4.39125e-07	1.06041e-05
AC092969.1	7.96237	3.03143	1.06964	0.000297419	0.00248516
TINCR	6.6438	3.03027	0.821648	2.09627e-05	0.000279971
HLX-AS1	2.85038	3.02919	1.65113	0.00466599	0.0223047
AC127521.1	3.58116	3.0287	1.14285	0.000679822	0.00489199
CMIP	188.731	3.02696	0.559087	3.05244e-09	1.3885e-07
TRIM71	68.296	3.02692	0.54667	2.88252e-09	1.31678e-07
C2CD4C	4.60734	3.02691	2.20841	0.00596965	0.026916
AC061992.2	8.74656	3.02607	0.92878	7.15152e-05	0.000762193
HMGA2-AS1	10.4031	3.02418	3.23654	0.00959448	0.0387962
TLE1	220.629	3.01387	0.598443	1.89115e-08	6.73675e-07
AC092803.1	1.5926	3.01208	1.74954	0.00897892	0.0368755
AC092422.1	32.8676	3.00767	0.739651	3.14855e-06	5.70718e-05
KLF5	20.4468	2.99982	1.21422	0.000608421	0.00447548
AC025164.1	12.8701	2.99974	1.12163	0.000104827	0.00104662
PHLDA1	67.5018	2.99594	0.931213	5.53101e-05	0.000618852
TCIRG1	34.1825	2.99515	0.846579	2.53455e-05	0.000329308
TRIM67	8.67716	2.99416	1.548	0.00198218	0.0114462
AC138028.2	2.28529	2.99267	2.26942	0.0111121	0.0434547
ADAM19	26.8442	2.98852	0.696746	1.13821e-06	2.44898e-05
DIRAS2	22.596	2.98554	1.00984	0.000169467	0.00156828
FGF16	15.9043	2.98407	0.666406	5.24397e-07	1.23581e-05
PAPPA2	20.0708	2.9839	1.20478	0.000541192	0.00406393
AC011443.1	11.7555	2.98353	1.29094	0.000985036	0.00657791
EHMT2-AS1	6.1598	2.9833	1.14271	0.000599025	0.00442148
RPGRIP1	16.2731	2.98228	1.01609	0.000151657	0.00143494
TMEM159	7.24041	2.98114	0.862058	4.03919e-05	0.000482282
SATB1-AS1	52.7631	2.98112	0.535469	2.74838e-09	1.27066e-07
SMAD9	193.741	2.97875	0.363195	2.21094e-17	6.79579e-15
ASPHD1	29.0128	2.97849	0.776604	8.47869e-06	0.000131622
RAD51	6.39285	2.97744	0.936323	0.000114188	0.00112495
VSIG1	4.97024	2.9747	1.15544	0.000883493	0.00601299
TRPV3	14.9626	2.9743	1.4337	0.00135441	0.00844194
MIR3681HG	36.8471	2.97408	0.629824	1.81421e-07	4.91001e-06
STK17B	24.7701	2.9722	0.588371	4.14819e-08	1.35436e-06
BEST1	19.0965	2.96845	0.908069	6.66529e-05	0.000720655
CEACAM1	18.062	2.9682	0.741046	4.26026e-06	7.3331e-05
ISG20	3.57277	2.96784	1.03173	0.000413009	0.00325268
CBARP	20.0702	2.96667	1.22418	0.000698528	0.00499652
AC022784.1	71.564	2.96276	0.720173	1.44205e-06	2.98912e-05
NPDC1	67.2015	2.96272	1.06813	7.26199e-05	0.000770458
GJC1	203.03	2.9612	0.83199	2.88178e-05	0.000364943
APLF	76.6669	2.95994	0.604943	7.02228e-08	2.11909e-06
DPYD	618.303	2.95941	0.578116	1.41077e-08	5.26982e-07
CAMK2A	11.2745	2.95656	0.921274	8.45707e-05	0.000875018
GINS1	28.6225	2.95531	0.758276	1.23909e-06	2.63442e-05
RYR2	285.631	2.95517	1.20744	0.000549726	0.00411593
AC132803.1	33.196	2.95471	0.578574	7.05312e-09	2.89608e-07
LINC02591	9.15687	2.95214	0.835311	2.89178e-05	0.000365352
CA10	22.4453	2.94603	1.49175	0.00170505	0.0101258
ZNF467	23.7217	2.941	1.31396	8.69194e-05	0.000894385
AC091045.1	23.3338	2.94061	0.91921	2.91482e-05	0.0003674
SKAP1	143.939	2.94004	1.33983	0.000948953	0.00637256
CTBP1-AS	15.5145	2.93902	1.0173	7.01572e-05	0.000751341
CDC6	5.44154	2.93837	1.0304	0.000398773	0.00315613
ERC2	214.729	2.93679	0.452958	8.74183e-12	7.52357e-10
Z93020.1	1.44315	2.93657	1.97435	0.013305	0.0499075
PRR11	12.2399	2.9331	0.921653	8.97715e-05	0.000918462
ASPHD2	4.88408	2.93291	0.760322	1.27096e-05	0.0001839
LINC01618	21.1765	2.92794	0.682916	1.09792e-06	2.37654e-05
AC138123.1	37.5397	2.9254	0.508249	7.61792e-10	4.09768e-08
AC026347.1	17.5978	2.92381	1.21221	0.000849282	0.00584554
OLFM2	33.1225	2.92366	0.948518	0.000113033	0.00111817
NOTCH3	24.729	2.92249	0.605254	5.76276e-08	1.78149e-06
AP1S1	16.0435	2.92159	0.843529	4.12819e-05	0.000491273
LRRC39	34.7492	2.92132	0.566905	1.83304e-08	6.5733e-07
CACNG2	18.7771	2.92021	2.27338	0.00385785	0.0193621
CENPH	12.9555	2.92	0.731711	4.33422e-06	7.44849e-05
GUCY1B1	23.4543	2.91974	1.36497	0.00145797	0.00893794
TEAD4	59.4666	2.91827	0.492778	3.84606e-10	2.28596e-08
ATP2B1	717.41	2.91727	0.540189	4.6557e-09	1.99546e-07
OIP5	29.2833	2.91624	0.707051	2.83177e-06	5.22456e-05
AP000525.1	16.9576	2.91532	1.08217	0.000119921	0.00117323
SYN1	11.4544	2.90935	1.8783	0.00344893	0.0176979
NLGN3	6.28188	2.90753	1.12705	0.00062706	0.00459311
ADAMTS8	4.25426	2.90531	0.997674	0.000364169	0.00293243
KNL1	28.7182	2.90511	1.17735	9.7917e-05	0.000988171
ID1	429.484	2.90499	0.967736	8.29191e-05	0.000862489
AL356356.1	6.71608	2.90312	0.685578	2.43829e-06	4.65092e-05
NPNT	315.69	2.90088	1.06965	0.000335941	0.00275356
CELF6	136.984	2.89971	1.15501	0.000422863	0.00331701
AC116666.1	13.2335	2.89891	0.86133	5.29327e-05	0.000598791
DPYSL5	7.44853	2.8984	2.37287	0.000705358	0.00503612
ITCH-AS1	4.58424	2.89508	1.02767	0.00045645	0.00353909
SGO1	8.03725	2.89209	1.66414	0.000648541	0.00472611
AC079753.2	5.44103	2.88917	0.96338	0.000311892	0.00258103
COL23A1	73.8897	2.88889	0.960189	0.000173951	0.00160118
TTYH1	8.70598	2.88534	1.34598	0.0016788	0.0100059
ABCB4	3.24649	2.88511	1.19785	0.00147252	0.00901105
DDIAS	3.09602	2.8819	1.37927	0.00303826	0.0160106
ALDH1A2	85.83	2.88099	0.864815	6.57175e-05	0.000711973
SPATA32	3.13384	2.87988	1.16839	0.00138511	0.00858601
LOXL2	15.0518	2.87739	0.795514	9.25143e-06	0.000141574
KLHL35	4.22612	2.87684	1.43313	0.00298966	0.0158126
GPSM1	116.424	2.87655	0.630247	5.50561e-07	1.28859e-05
AC099795.1	2.18975	2.87571	1.67885	0.00707937	0.0307344
AC000065.1	6.48092	2.87341	1.25276	0.00143822	0.00884641
CASZ1	415.23	2.87332	0.508667	1.2043e-09	6.21382e-08
WFIKKN1	5.72879	2.87186	1.10295	0.00079511	0.00555519
GABRB2	15.3924	2.8718	1.1266	0.00055339	0.00413572
AC093019.2	17.3291	2.87141	0.986247	7.74973e-05	0.000812984
AL596442.2	3.29296	2.86512	1.8793	0.00673691	0.0295578
FAM102B	32.2959	2.86292	0.6252	4.81962e-07	1.14584e-05
FAM41C	39.0274	2.86252	1.48906	0.00205314	0.0117613
LINC00499	9.65699	2.86073	0.94163	0.000178835	0.00163389
FGF12	57.5391	2.85837	1.08406	0.000334604	0.00274575
AC011246.1	38.783	2.85749	0.588765	1.3213e-07	3.69209e-06
SLC10A1	25.4723	2.85669	1.09714	0.000505733	0.00384229
RNF212	221.204	2.85272	0.620727	3.83148e-07	9.46476e-06
MARCKS	114.602	2.852	0.92737	9.35087e-05	0.000949473
C1QTNF4	114.374	2.85033	1.09412	0.000451592	0.00350648
LINC02362	9.24391	2.84566	0.875402	7.68655e-05	0.000808978
PNMA3	43.1209	2.84515	0.875831	4.80483e-05	0.000556386
AC091178.2	3.50319	2.8412	1.32691	0.00393489	0.0196101
LINC00930	3.26105	2.84034	1.63511	0.00632643	0.0281646
BTG1	179.049	2.83922	0.909946	2.99664e-05	0.000375295
ASB18	7.79047	2.8372	1.10124	0.000664659	0.00480538
ZCCHC12	2.48021	2.83406	2.12659	0.0120376	0.0462808
IMPDH1	92.9907	2.8275	0.498588	1.34433e-09	6.82182e-08
DIRAS3	26.9066	2.82725	0.926583	0.000144085	0.00136751
LINC02691	115.484	2.82435	0.789886	3.02104e-05	0.000377472
FANCB	21.1422	2.82425	0.813269	1.5073e-05	0.000212384
KLF11	28.6897	2.82141	0.843397	5.95487e-05	0.000655706
TMEM63C	75.4454	2.82006	0.747284	1.44314e-05	0.000204415
AC072062.1	6.02754	2.81832	1.12297	0.00086296	0.00591509
DGCR9	142.271	2.81778	0.812299	3.56234e-05	0.000435002
LYG1	14.4853	2.81754	0.674761	2.8171e-06	5.20728e-05
AL162426.1	2.78493	2.81704	1.38184	0.00467883	0.0223314
LRRTM2	8.65201	2.81475	1.38811	0.00187885	0.0109495
SPAG4	13.7269	2.81379	0.80747	3.42942e-05	0.000421643
SEMA3A	518.142	2.81227	2.6306	0.00339747	0.0174755
LINC02355	9.85459	2.81027	1.37176	0.00167542	0.00998843
KIF20B	51.3847	2.81021	0.567081	2.63789e-08	9.06658e-07
SCAT2	21.1326	2.80862	0.63159	8.08953e-07	1.81685e-05
LVRN	3.08608	2.8082	1.90051	0.00832413	0.0347569
TBX3	7.55199	2.80728	1.80627	0.00434458	0.0211632
DBH-AS1	5.54209	2.80391	1.56289	0.00349559	0.0178946
SKOR1	2.90158	2.80237	2.24322	0.0121602	0.0465799
AC060234.1	3.58959	2.80014	2.36479	0.00926174	0.0377657
CCDC200	15.3383	2.79895	0.895821	0.000121507	0.00118564
LYPLAL1-AS1	10.1858	2.79745	0.840694	5.64883e-05	0.000629416
PIF1	9.34225	2.79738	1.55869	0.000656776	0.004766
SGPP2	44.1969	2.79692	2.02108	0.000260229	0.00222274
AL031985.3	3.64767	2.79505	1.14549	0.00143037	0.00880817
Z98886.1	4.92321	2.7928	1.07397	0.000769253	0.0054089
ADRA2C	21.364	2.79235	1.1691	0.000318254	0.00262661
ELAVL3	12.3507	2.7887	1.90506	0.00396347	0.0197357
COL11A1	225	2.78844	0.627039	3.96441e-07	9.72613e-06
PLEKHA4	143.666	2.78318	0.587638	8.1227e-08	2.40396e-06
C17orf53	7.16804	2.78065	0.844306	8.25946e-05	0.000860167
AL161665.1	8.99376	2.78034	0.904427	6.75804e-05	0.000729218
SPNS3	10.6246	2.77968	0.647953	1.68073e-06	3.39555e-05
ITGA3	187.919	2.77838	0.801904	4.42377e-05	0.000520832
SOX21-AS1	9.00153	2.77805	1.17472	0.00105793	0.00695458
AC024270.5	8.41762	2.77772	1.30742	0.00155905	0.00944648
SLC25A48	137.992	2.77429	0.48676	6.53559e-10	3.60563e-08
ARHGEF2	46.5487	2.77418	0.47812	3.79236e-10	2.26657e-08
AL450998.3	5.55038	2.77145	1.01118	0.000533132	0.00402283
A2M	288.891	2.76986	0.912103	0.00011523	0.00113417
LSMEM2	4.17686	2.7695	1.31145	0.00271911	0.0146848
SLC16A3	31.6475	2.76696	0.54242	3.83808e-08	1.26315e-06
AC084116.3	10.4364	2.76611	1.04766	0.000551701	0.00412596
CSMD2	35.4988	2.76462	1.50695	0.00248779	0.0137602
SLC38A8	3.16752	2.76096	1.75586	0.0117613	0.045489
AC073840.1	5.29526	2.75867	1.06448	0.00075843	0.00534678
CDC7	39.4785	2.75618	0.462318	3.50651e-10	2.11333e-08
Z99758.1	3.42651	2.75616	1.63535	0.00577154	0.0262116
NR4A1	255.812	2.75493	0.799021	3.17391e-05	0.000395196
AC092813.1	4.08398	2.75418	2.41679	0.00870493	0.0360197
NIBAN1	88.2857	2.75153	0.525586	6.94076e-09	2.8554e-07
TMEM178B	197.226	2.75034	1.39836	0.00199718	0.0115205
ASB16	8.2662	2.74982	0.913851	0.000221745	0.00194897
ZNF208	38.2857	2.74844	1.83017	0.00376784	0.0190035
UPK1B	5.83546	2.74545	1.48005	0.0034124	0.0175355
FEZF1	3.07191	2.74358	2.08707	0.00935903	0.0380587
LINC00861	13.822	2.74351	1.02965	0.000464002	0.00358601
LINC02804	5.30617	2.74248	1.47436	0.00322435	0.0167653
LINC01498	4.61572	2.74014	0.866752	0.000163737	0.00152686
LINC01550	61.4716	2.7393	0.64812	2.53865e-06	4.81468e-05
AC025159.1	455.389	2.73785	0.702854	6.49422e-06	0.000105139
EHBP1L1	55.6758	2.73666	0.755708	2.51106e-05	0.000326651
CXCL17	5.51624	2.73627	1.55729	0.00405871	0.0201076
AC024901.1	184.125	2.7327	0.846999	8.5699e-05	0.000884364
SSTR2	16.6129	2.73102	1.10475	0.000682747	0.00490157
MKNK1-AS1	6.96079	2.7306	1.34709	0.00257836	0.0141124
RAPGEF5	112.961	2.73031	0.520828	1.6924e-08	6.15122e-07
ASIC4	6.55367	2.72781	2.47561	0.000986573	0.00658028
AC097532.3	29.4691	2.72767	0.868956	6.13751e-05	0.000672719
JUNB	124.747	2.72217	0.750594	9.6548e-06	0.000146291
RASGRP1	8.83138	2.72202	1.4263	0.00279137	0.014973
MYT1	39.9343	2.72035	1.17867	0.0011819	0.00758418
AL359851.1	11.6114	2.71913	0.933704	8.90995e-05	0.000913323
AL391335.1	2.69954	2.71822	1.84451	0.00903449	0.0370471
ATP2B1-AS1	13.3954	2.71812	0.671905	4.54772e-06	7.75347e-05
NMRK2	4.85818	2.71702	1.83538	0.00590874	0.0267097
KCNN1	13.4212	2.71611	0.777926	1.62825e-05	0.000226105
SLC26A10	4.13037	2.71605	0.994258	0.000609442	0.0044784
LMX1B	66.2865	2.71575	1.26347	0.00139828	0.00865272
AL136441.1	8.88556	2.71562	1.43398	0.000705653	0.00503612
AGMAT	9.6611	2.71517	0.656259	3.34356e-06	5.9553e-05
SLC1A5	11.9422	2.71444	0.935946	0.000270674	0.00229918
AC012409.2	128.483	2.71372	0.820618	4.73304e-05	0.000549574
PACSIN1	21.8834	2.71174	0.939464	0.000227254	0.00199331
AL355388.3	6.36116	2.70923	0.890437	0.000228151	0.00199793
CD27-AS1	46.6642	2.7079	0.534308	2.72274e-08	9.3433e-07
FAM78A	6.69385	2.70608	0.875847	0.000192136	0.00173721
MIS18BP1	69.6588	2.70523	0.592083	2.54881e-07	6.63123e-06
MELK	18.185	2.70185	1.05783	0.000248922	0.00214404
BASP1-AS1	67.7692	2.69907	0.623058	1.05002e-06	2.28666e-05
SLA	25.5899	2.69893	0.649205	2.43285e-06	4.64465e-05
SLC4A7	212.78	2.69874	0.654943	3.48561e-06	6.16239e-05
PPARG	12.7052	2.69837	0.79206	2.35111e-05	0.000308266
AC114757.1	6.15615	2.69653	0.85321	0.000139559	0.0013323
DAB1	283.336	2.69499	0.656649	2.22131e-06	4.31351e-05
LINC01426	50.9693	2.69466	1.7691	0.000673369	0.00485524
AC022034.1	7.67611	2.69122	1.01417	0.000688773	0.00493331
RD3	43.359	2.69107	0.818289	8.47817e-05	0.00087658
AC002377.1	100.314	2.68936	0.580155	2.40897e-07	6.29787e-06
AC010974.2	43.9239	2.68933	1.11084	0.000375219	0.00300455
AL136115.2	28.0241	2.68893	0.835169	5.7695e-05	0.000640058
SLC9B2	138.568	2.6854	0.40041	1.92278e-12	2.00828e-10
PLXNC1	61.1245	2.68468	0.59558	4.29853e-07	1.04553e-05
C12orf42	4.75078	2.68241	1.68427	0.00962642	0.038874
LINC02802	33.0197	2.68188	0.849751	0.00013245	0.00127679
DISC1	236.209	2.68127	0.322445	2.61321e-18	1.02229e-15
AC079950.1	11.6192	2.68027	1.25648	0.00160902	0.00967028
AC084816.1	10.182	2.67923	0.897707	0.000228723	0.0020014
POLQ	25.8174	2.6776	0.731678	1.11169e-05	0.000163942
EFCAB14-AS1	3.26851	2.67485	1.11177	0.00168915	0.0100425
KLF10	89.8429	2.67338	0.961811	0.000218561	0.00192492
AC120193.1	17.8535	2.67223	0.89616	0.000177951	0.00162927
LINC01013	3.24614	2.67177	1.35623	0.00567755	0.0259299
CDCA5	6.22381	2.66966	0.866785	0.000186032	0.00169246
GBP1	32.9211	2.66954	1.30612	0.000996573	0.00662616
AC012404.1	153.204	2.66551	0.769505	3.28632e-05	0.000407072
SEMA6D	157.866	2.66448	0.718199	2.06997e-05	0.000276974
CNTNAP1	18.886	2.66275	0.633464	1.40806e-06	2.92714e-05
AL589693.1	53.7462	2.6627	1.03607	0.000648643	0.00472611
MIR4435-2HG	183.79	2.66106	0.746933	1.55519e-05	0.000218132
GAL3ST4	5.13201	2.66075	0.936135	0.000442075	0.00344252
C5orf47	3.30117	2.65989	1.02937	0.00113209	0.00734597
AC106795.3	20.2749	2.65801	0.743324	2.98086e-05	0.000373991
AC073593.2	35.6541	2.65777	0.812566	3.14356e-05	0.00039187
IER5	55.3778	2.65776	0.562635	1.07316e-07	3.0705e-06
AC009081.2	10.1341	2.65061	1.6082	0.000937307	0.00630813
ZFP69B	12.7557	2.64844	0.81177	9.3265e-05	0.000947893
FGF1	62.242	2.6483	0.701202	1.10027e-05	0.000162481
SPATA21	15.6059	2.64607	0.579313	4.71047e-07	1.12362e-05
VPS37D	4.82773	2.64296	1.43571	0.00407206	0.0201414
FEZF1-AS1	20.3322	2.64149	1.61984	0.000257407	0.00220214
AC008735.1	5.31518	2.64101	1.22122	0.00275348	0.0148295
EBF1	122.596	2.64	0.384735	8.33277e-13	9.53659e-11
CACNA2D3	142.58	2.63999	0.854911	8.80897e-05	0.000905128
NBPF20	41.5064	2.63891	0.725912	2.71737e-05	0.000347604
AC013460.1	3.19425	2.63882	2.01611	0.00989208	0.039716
AJAP1	516.05	2.63878	0.727422	2.41641e-05	0.000315866
PDLIM7	240.28	2.63849	0.525381	3.64048e-08	1.20877e-06
AL445253.1	2.07031	2.63691	1.41598	0.00741068	0.0317559
NAV1	206.143	2.63511	0.854383	0.000123532	0.0012005
CDCA4	32.674	2.62845	0.596606	1.07832e-06	2.34119e-05
PLPPR1	57.7851	2.626	1.04086	0.000808181	0.00562745
NEDD4L	61.6329	2.62547	0.707928	2.2057e-05	0.000291509
AL451070.1	13.6181	2.62545	0.698275	1.43484e-05	0.000203812
BMP5	44.9145	2.62527	1.17941	0.0015152	0.00923233
SLC43A2	74.0905	2.62427	0.687423	9.9535e-06	0.000150049
AC121761.1	4.42498	2.62063	0.980934	0.000827893	0.00574056
AL139294.1	15.4499	2.6203	1.01935	0.000261442	0.00223222
AC098617.1	2.89132	2.61997	1.87249	0.0104124	0.0413271
THBS3	74.4043	2.61578	0.414424	2.23167e-11	1.77183e-09
ADAMTS3	107.257	2.61434	0.784709	6.69151e-05	0.000722764
INSYN2A	164.893	2.61396	0.857954	0.000138961	0.00132884
PLCXD1	63.2558	2.61321	0.801478	5.03623e-05	0.00057741
TMIE	3.68225	2.61281	1.21745	0.00298826	0.0158091
MUC1	13.3969	2.61235	0.935114	0.000330826	0.00272097
MXRA5	4.95179	2.61176	1.97987	0.00753433	0.0321708
ASTN2-AS1	6.69232	2.61149	1.4784	0.00435896	0.0212141
IL27RA	7.86272	2.60913	0.992546	0.000746719	0.00527979
AL157893.2	5.88553	2.60647	0.978925	0.000678261	0.00488239
CARD10	10.1797	2.60445	1.49511	0.000986471	0.00658028
LRRC2	5.96098	2.60409	1.04949	0.000951315	0.00638328
AUTS2	2287.4	2.59987	0.53056	8.2873e-08	2.44931e-06
AP004147.1	5.55699	2.59881	1.38198	0.0038236	0.0192267
PLXNA4	46.8801	2.59861	1.23723	0.00140556	0.00868522
NFE2L3	72.2043	2.59854	0.392947	2.418e-12	2.4198e-10
AL358115.1	3.01571	2.59841	1.43777	0.0059366	0.0268119
HRH2	40.2102	2.59826	0.887815	0.000163785	0.00152686
AFAP1-AS1	2.3938	2.59622	1.9043	0.0114786	0.0446124
MAD2L1	19.5208	2.59615	1.13266	0.00128161	0.00808499
AC108472.1	6.04661	2.59489	1.51612	0.00466324	0.0222965
MTFR2	3.49124	2.59437	1.10625	0.00204678	0.0117311
SNX10	24.167	2.5913	0.512551	4.68777e-08	1.49869e-06
PTX3	16.0469	2.59048	1.95294	0.00113135	0.00734522
PKP4-AS1	6.46023	2.58976	0.90256	0.000353049	0.00286217
TMEM176B	42.2206	2.58628	0.913293	9.33722e-05	0.000948534
CCNE2	6.5558	2.58568	0.805223	0.000120017	0.00117323
SIPA1	17.2136	2.58499	0.625084	3.40801e-06	6.05506e-05
AC092939.1	2.03366	2.58143	1.569	0.0101707	0.0406526
CNNM1	12.1638	2.58032	1.62215	0.0043602	0.0212153
CACNA1D	82.7057	2.57728	0.685255	8.03629e-06	0.000126027
PTP4A3	257.926	2.57512	0.775373	5.46279e-05	0.000612174
RBMS3-AS1	2.95426	2.57468	2.47248	0.0121923	0.0466575
BCL6	100.435	2.57059	0.61131	1.49328e-06	3.07165e-05
PABPC4L	7.61974	2.5681	1.39354	0.00339909	0.0174796
TRIB3	31.2165	2.56787	0.597793	2.12673e-06	4.16367e-05
FCHO1	8.7882	2.56763	0.839398	0.000201986	0.0018093
PLK3	47.418	2.56746	0.754204	2.34154e-05	0.000307198
GDAP1L1	15.0645	2.56549	1.09071	0.000413895	0.00325727
SYN3	257.01	2.56533	0.641376	4.27672e-06	7.35554e-05
SPEG	41.8273	2.56446	1.85804	0.000270965	0.00229938
AC114316.1	17.0599	2.56285	1.3013	0.000938663	0.00631528
ZNF630-AS1	5.69803	2.56253	1.22823	0.00257174	0.014088
BMF	71.8532	2.55956	0.736785	1.95066e-05	0.000263893
AC097467.3	12.641	2.55685	1.05432	0.000991912	0.00660382
AL359636.2	9.18174	2.55684	1.59927	0.00477077	0.0226664
AP000919.3	3.62654	2.55349	1.30227	0.0041498	0.0204365
AC008735.2	43.932	2.55164	0.813051	0.000104148	0.0010408
MUC6	3.14532	2.55159	1.68212	0.00886114	0.0365662
GRK5	107.907	2.55136	0.509601	6.02618e-08	1.84963e-06
RGS7BP	37.1509	2.54844	1.02556	0.000853586	0.00587007
MIR17HG	8.33347	2.5484	0.970542	0.000687823	0.00493143
SH2D2A	21.3142	2.5481	0.602473	1.20589e-06	2.57911e-05
NUF2	40.7593	2.54714	0.682092	1.27486e-05	0.000184258
LINC02848	9.67737	2.54712	0.872564	0.000272849	0.00231036
AC131944.1	4.28769	2.54706	1.03141	0.00140685	0.0086907
AL589990.1	6.39884	2.54676	1.69993	0.00173118	0.0102471
TDRD9	160.087	2.54662	1.08184	0.000948212	0.00636957
AL034417.3	10.1361	2.54644	1.30242	0.00271583	0.0146708
PLEKHO1	30.3445	2.54447	0.487751	1.35744e-08	5.11502e-07
GRIN2A	228.583	2.54274	2.74367	0.00352228	0.0179927
ZC3H12A	12.9355	2.54216	1.30674	0.00271517	0.0146708
AL513164.1	12.2027	2.54152	0.915204	0.00045513	0.00353267
GPR176	27.6775	2.54104	0.568043	5.62225e-07	1.3106e-05
PACC1	45.8443	2.54029	0.370128	5.39698e-13	6.41555e-11
ZNF578	27.2447	2.5398	0.638974	7.58218e-06	0.000119955
RUNX1	92.4082	2.53957	0.590429	1.6789e-06	3.39504e-05
WFDC1	77.7287	2.53924	1.9739	0.00233913	0.0130622
SERPINA3	104.582	2.53921	1.09365	0.000798274	0.00556928
COL25A1	22.7654	2.53874	0.994328	0.000742302	0.00525651
ARRDC4	108.118	2.53854	0.595242	2.0809e-06	4.08882e-05
TMEM158	35.0019	2.53729	0.913325	0.000393697	0.00312575
AL109761.1	2.83163	2.53726	1.42073	0.00734415	0.0315655
AC092535.4	269.437	2.53489	0.483074	1.49516e-08	5.54652e-07
AP003721.1	5.1128	2.53388	4.29064	0.00907313	0.0371772
AC093151.8	5.19162	2.5333	1.13658	0.00203337	0.0116729
AC012404.2	6.19701	2.53173	1.31689	0.0032126	0.0167164
CDK11A	188.22	2.52782	0.555444	4.73742e-07	1.1288e-05
COL18A1	872.178	2.52643	0.52654	1.43392e-07	3.96048e-06
TIMELESS	42.8154	2.52632	0.494544	4.48283e-08	1.44824e-06
AC092844.1	8.81788	2.52477	0.655403	1.26224e-05	0.000182885
AL360091.3	28.6699	2.52353	0.557827	4.48445e-07	1.0817e-05
AC073529.1	129.337	2.52322	0.387409	5.03975e-12	4.67393e-10
AC092120.3	34.8963	2.52143	0.637809	3.05148e-06	5.56876e-05
GRK1	4.10657	2.52064	1.59805	0.00687762	0.0300648
AC090971.2	11.4183	2.51959	0.729255	4.49371e-05	0.000525757
TACR1	6.54683	2.5177	1.0624	0.00140726	0.00869075
RENBP	22.5484	2.51742	1.3155	0.00274341	0.0147827
AC100839.1	4.49233	2.51665	1.25467	0.00406923	0.0201414
DNA2	49.0239	2.51652	0.456156	2.00798e-09	9.66528e-08
CDK11B	138.083	2.51609	0.491802	2.90829e-08	9.9325e-07
OSBPL10-AS1	7.2789	2.51564	0.731075	6.29089e-05	0.000687429
RGS17	11.3389	2.51458	1.04667	0.0010544	0.00693563
SYNDIG1	112.671	2.51382	0.82274	0.000204784	0.00182827
MYOCOS	9.2277	2.51297	0.899655	0.000349673	0.00284528
FP700111.1	3.20105	2.51182	1.4026	0.00602947	0.0271118
AC005899.8	6.76212	2.51076	0.801813	0.000159828	0.00149906
CLCN2	31.2209	2.51066	0.645319	9.60315e-06	0.000145611
STXBP6	52.8202	2.51017	1.70721	0.00503409	0.0236602
AC090809.1	7.87482	2.5087	1.68216	0.0054253	0.0250656
LINC02607	9.37933	2.50822	2.23553	0.00664655	0.0292508
PODXL2	51.1085	2.50775	0.850863	0.000187752	0.00170594
FGF13	881.245	2.50707	0.677592	1.74842e-05	0.000240286
ACVR1C	33.5349	2.50584	0.911635	0.00049417	0.00377442
DUXAP8	87.5687	2.50521	1.2056	0.00119571	0.00765456
AC125437.3	2.95974	2.50242	1.39283	0.00681955	0.0298534
BX004807.1	4.12245	2.50237	0.933804	0.000851313	0.00585764
AC087239.1	5.84058	2.50206	1.30374	0.00363156	0.0184328
CPSF4L	3.90142	2.5018	1.37116	0.00505795	0.0237377
CSF1R	74.5574	2.50154	0.786908	7.34061e-05	0.000776502
HYI-AS1	3.84491	2.50056	1.28843	0.00414287	0.0204092
LINC02466	3.77922	2.50055	1.41564	0.00536844	0.0248456
GNG4	26.414	2.50043	0.786741	0.000113566	0.00112154
COL4A1	32.1985	2.4986	1.0004	0.000929643	0.00627225
FAM184B	41.9906	2.49753	0.745267	5.2344e-05	0.000594946
FSD1	3.14711	2.49702	1.21332	0.00393428	0.0196101
CTBP1-DT	83.1964	2.49607	0.864056	0.000329434	0.00271159
RELT	4.82711	2.49534	1.15901	0.00254727	0.0139969
WNT5A	12.8377	2.4948	0.739243	7.31672e-05	0.000775118
CRISPLD2	55.1261	2.49147	0.89309	0.000166008	0.00154491
SGIP1	477.521	2.4902	1.32045	0.00258773	0.0141493
AL020995.1	29.8294	2.48841	0.683007	1.70814e-05	0.000235441
CD160	4.21116	2.48633	1.10093	0.00224051	0.0126295
SPX	28.9652	2.48489	1.51837	0.0010347	0.00683111
DLGAP2	295.384	2.4845	0.820356	0.00017399	0.00160118
SLC6A12	10.9324	2.48265	1.0484	0.00108332	0.00707828
TEX14	39.3076	2.48144	0.958479	0.000773027	0.00543189
AC024145.1	10.8024	2.47858	0.984205	0.000372001	0.00298767
EPHB1	82.1798	2.47853	0.53923	3.82601e-07	9.46212e-06
DCST2	5.34774	2.47817	0.849228	0.000362351	0.00291998
PAK5	277.635	2.47724	0.423566	5.24522e-10	2.95435e-08
AL031428.1	66.079	2.47568	0.51109	1.38789e-07	3.86311e-06
CPNE5	65.4127	2.47567	1.04424	0.000815016	0.0056677
ARHGAP31	41.4765	2.47541	0.751811	4.32058e-05	0.000510498
PYGM	25.9223	2.47518	0.673067	1.08247e-05	0.000160513
PIWIL2	58.4829	2.47216	1.30517	0.00260724	0.0142307
TFAP2E	29.747	2.47151	0.605417	4.45364e-06	7.63283e-05
AL391069.2	3.32931	2.46999	1.83328	0.0126509	0.0480573
AP000919.2	10.8607	2.46909	0.706563	4.56891e-05	0.000533395
ZNF732	8.13084	2.4651	1.102	0.00193513	0.0112197
AHNAK2	23.7995	2.46486	0.832068	0.000271121	0.00229938
AC025280.3	6.84972	2.46348	1.1898	0.0026936	0.0146168
AC021851.2	36.8703	2.46226	0.538272	6.00108e-07	1.39287e-05
TMEM59L	10.6294	2.45746	1.96756	0.0069008	0.0301539
AL031595.2	2.75909	2.45725	1.7368	0.0118222	0.045659
PPP1R18	20.6782	2.4569	0.674492	2.56316e-05	0.000332022
FYN	182.859	2.45345	0.591765	3.13612e-06	5.68945e-05
POLE2	47.7885	2.4521	0.597245	2.19406e-06	4.27603e-05
AC134772.1	8.76207	2.45192	0.694804	4.38011e-05	0.000516397
STRC	27.4211	2.45165	1.39761	0.0037949	0.0191042
CCDC88C	45.019	2.45005	0.576337	1.63559e-06	3.32307e-05
NBPF19	182.877	2.44964	0.450119	8.075e-09	3.23541e-07
C1orf35	92.2632	2.44901	0.407904	6.8835e-11	4.93685e-09
NOP2	76.2144	2.44497	0.472258	8.79976e-09	3.48868e-07
AC093895.1	15.4559	2.44469	1.74265	0.00143616	0.00883727
PHF21B	327.11	2.44437	1.32141	0.00274977	0.0148132
CASP4	17.5649	2.44318	1.05602	0.00137772	0.00854758
NOL4L	248.37	2.44248	0.374009	3.93983e-12	3.75086e-10
KCNJ5	3.34118	2.4408	1.66447	0.0103366	0.0411246
AC019127.1	4.44027	2.43747	1.19271	0.00387615	0.0194223
GALNT8	41.8693	2.43735	0.950756	0.000827124	0.00573707
AC092535.2	8.34636	2.43733	0.808792	0.000249234	0.00214586
AUNIP	7.1338	2.43579	0.692016	4.63132e-05	0.000539219
NFKB2	24.437	2.43452	0.717738	6.81678e-05	0.000734451
CLEC2L	3.16551	2.43402	1.56744	0.00865566	0.0358766
AC093864.1	1.79486	2.43271	1.52462	0.0128863	0.0487966
NCF2	4.12299	2.43199	1.14883	0.00348871	0.0178758
AP001528.1	50.0533	2.43161	0.597999	3.65806e-06	6.41458e-05
PDE3B	31.6942	2.4311	0.614653	8.56927e-06	0.000132932
AL138787.2	33.8023	2.43066	0.575473	2.94176e-06	5.38222e-05
CCDC28B	70.4003	2.43012	0.686151	1.46031e-05	0.00020644
FZD10-AS1	3.59254	2.42829	1.99778	0.0110118	0.0431489
NCMAP-DT	21.8147	2.42568	0.765334	0.000130822	0.00126336
RAD51AP1	20.697	2.4256	1.19981	0.000458051	0.00354767
AC115282.1	6.71217	2.42494	1.62796	0.00655857	0.0289608
AP1S3	118.799	2.42389	0.439143	4.79076e-09	2.0452e-07
EBF2	4.60737	2.42359	1.30153	0.00449836	0.0216962
MCC	422.552	2.42358	0.901822	0.000512648	0.00388659
NBPF14	262.524	2.42356	0.617135	9.48153e-06	0.000144173
TTYH3	206.858	2.423	0.480411	5.96329e-08	1.83557e-06
AC007923.4	23.2566	2.42169	1.20116	0.00249183	0.0137755
RNF212B	13.062	2.41869	0.839003	0.000155506	0.00146428
FBXO6	19.9158	2.41836	0.459547	1.84292e-08	6.59715e-07
SCUBE3	32.8438	2.41816	0.597197	3.51419e-06	6.19765e-05
AL513365.2	14.7492	2.41551	0.775982	0.000158067	0.00148385
ACPP	7.6507	2.41387	0.981589	0.0011652	0.00751062
GLRX	14.0744	2.41324	0.980487	0.000447964	0.00348334
AC245187.2	27.0374	2.40916	0.962035	0.00100569	0.00668473
CD5	2.58488	2.40869	1.22181	0.00604374	0.0271555
LINC02133	7.49191	2.40818	0.915473	0.000765024	0.00538269
AL031985.4	2.52377	2.40805	1.25134	0.0057186	0.0260626
BANK1	12.5215	2.40751	0.689522	4.49177e-05	0.000525757
AC116903.2	25.294	2.40733	0.898721	0.000631025	0.00461716
AC104335.1	17.6403	2.4049	0.655373	2.50587e-05	0.000326172
POLE	90.901	2.40186	0.412074	3.61688e-10	2.16771e-08
SLC8B1	43.2491	2.39888	0.463157	3.04689e-08	1.03402e-06
C1orf195	7.61673	2.39846	1.6292	0.00203899	0.0116927
KCNK12	6.16769	2.39828	1.06387	0.00191685	0.011136
AL139095.4	5.32279	2.39824	1.12182	0.00259831	0.0141927
SH3D21	25.8414	2.39819	0.545012	1.33024e-06	2.80053e-05
AC008114.1	5.7002	2.39506	1.13949	0.00280098	0.0150139
ADAM22	41.7312	2.39478	0.947189	0.000422874	0.00331701
AC007743.1	13.1023	2.39461	1.30686	0.00384051	0.0192976
ECT2	40.5407	2.39447	0.636257	2.05806e-05	0.000275552
WEE1	64.8984	2.39415	0.990131	0.0012489	0.00792429
PRMT8	7.91925	2.39382	1.87954	0.00733301	0.0315302
AMZ1	29.5442	2.39347	0.732655	4.5091e-05	0.000527271
LINC01137	29.3767	2.39272	0.495631	1.23369e-07	3.47437e-06
AC092567.1	13.4454	2.39264	1.53174	0.0017047	0.0101258
LINC02763	5.60477	2.39203	1.06337	0.00209743	0.0119592
AC010524.1	7.8626	2.39173	0.935534	0.000883701	0.00601299
AC092809.4	13.1069	2.39133	0.881439	0.000505558	0.00384229
MPP6	56.7958	2.38855	0.676852	3.36123e-05	0.000415261
TDRD5	31.692	2.38779	0.935773	0.000841386	0.00580233
DOK6	532.406	2.38537	0.414033	1.21059e-09	6.23133e-08
DDX60L	170.647	2.3818	0.498711	1.37553e-07	3.83366e-06
EXTL1	3.50549	2.38172	1.17687	0.00415461	0.0204508
SLCO5A1	5.53426	2.37933	0.911981	0.000921918	0.00622794
AC010320.3	5.88116	2.37801	0.958668	0.00119678	0.00765909
PIK3IP1-AS1	17.2184	2.37701	0.687524	4.9051e-05	0.000565888
HSPA6	12.0784	2.37574	0.999986	0.0011879	0.0076148
SERPINE3	8.91957	2.37335	0.822284	0.0003254	0.00268146
SEC24D	303.597	2.37224	0.633719	1.70809e-05	0.000235441
RBP5	9.61635	2.37185	0.880571	0.000642156	0.00469155
LRRC4B	23.1119	2.3687	1.63113	0.00601493	0.0270607
AC127024.2	22.3548	2.36804	1.02059	0.00135817	0.00844842
LINC02839	3.29819	2.36656	1.82759	0.0114652	0.0445763
PPFIA4	30.8924	2.36625	0.715856	0.000102984	0.00102965
SLC6A6	55.4081	2.36602	0.631227	2.20865e-05	0.000291721
TMEM145	7.8873	2.36541	6.16508	0.00844182	0.0351868
LINC01170	5.4613	2.36432	1.01786	0.00185893	0.0108569
CPLX4	3.55315	2.36291	1.13619	0.00397932	0.0197917
CKMT1B	72.471	2.36268	1.38008	0.00378539	0.0190697
C1orf226	71.733	2.36089	0.53466	1.31816e-06	2.78054e-05
RGS6	67.8397	2.36048	1.24882	0.00296846	0.0157237
CRMP1	32.8054	2.3604	1.22132	0.00314729	0.0164641
WNT4	2.01248	2.35716	1.52628	0.0125513	0.0477971
FRMD4A	1113.04	2.35621	0.671253	3.70111e-05	0.000449143
CASP6	79.3095	2.35562	0.366607	8.41574e-12	7.30133e-10
FAM171A2	58.0168	2.3555	0.601798	8.45597e-06	0.000131364
KCNA1	2.44756	2.35425	1.4898	0.0104962	0.0415983
KCNMB2	35.7376	2.35219	0.802603	0.000334527	0.00274575
AC245123.1	28.7319	2.35145	1.04053	0.00185019	0.0108176
PLAU	5.15751	2.35143	1.57834	0.00773871	0.032822
PTPRF	185.19	2.34924	0.371802	3.5433e-11	2.71308e-09
CLP 1	16.2533	2.34726	0.878553	0.000580875	0.00429932
MDGA1	59.7455	2.34597	0.695023	4.49001e-05	0.000525757
ALG13-AS1	14.3701	2.34397	1.21931	0.00139498	0.00863725
CLIP1-AS1	4.18959	2.34206	1.21754	0.00483869	0.0229366
AP002807.1	5.57949	2.3397	1.20745	0.00378482	0.0190697
ARHGEF40	83.1367	2.33954	0.413059	4.72624e-10	2.71173e-08
ICA1	18.0077	2.33912	0.874963	0.000680704	0.00489554
AL117209.1	7.36751	2.33881	0.95004	0.00118044	0.00757933
AC104365.1	16.7218	2.33711	0.975262	0.00132079	0.00828277
ZYG11A	73.7336	2.33613	0.698733	0.000100781	0.00101186
AL031293.1	74.0429	2.33472	1.10983	0.00131091	0.00823278
RCAN3AS	42.3017	2.33014	0.554376	2.91334e-06	5.34386e-05
VAC14-AS1	2.1131	2.33009	1.48447	0.011547	0.0447974
AC240274.1	49.846	2.33004	0.553795	3.2352e-06	5.81168e-05
HMGB3	52.7673	2.32945	1.10586	0.000779992	0.0054719
AC092802.1	54.9023	2.3293	0.665461	3.65393e-05	0.000444169
DAGLA	9.9519	2.32884	1.14149	0.00305841	0.0160931
TLE6	6.39654	2.32848	0.897624	0.000895424	0.00606993
CAPN2	176.814	2.32693	0.403391	3.30069e-10	2.01183e-08
TNFRSF10A	9.28698	2.31743	1.19669	0.00355568	0.0181246
CTSV	10.7961	2.31311	0.920935	0.000518415	0.0039234
SYCE2	22.4818	2.3125	0.678377	6.59639e-05	0.000714282
KIF18A	15.4752	2.31169	0.74283	0.000199446	0.00178966
LINC02223	27.8791	2.30931	0.967853	0.00136596	0.00848442
PPEF2	2.42894	2.30884	1.2463	0.00768124	0.0326426
ARHGAP24	225.007	2.3077	0.452269	4.4065e-08	1.42572e-06
TRIP13	9.8517	2.30634	0.933639	0.00142868	0.00880283
AC105942.1	160.706	2.30425	0.368907	4.5092e-11	3.38048e-09
AC245519.1	8.53884	2.30304	1.2896	0.00457736	0.0219839
AC100849.1	12.0937	2.3024	1.15295	0.00297653	0.0157625
SLC2A1	674.193	2.3016	0.527082	1.04878e-06	2.28627e-05
AC017074.1	1288.8	2.29894	0.651262	3.51876e-05	0.000430169
AL139807.1	92.388	2.2967	0.678368	7.52463e-05	0.000794016
NODAL	2.46924	2.29581	1.51614	0.0119005	0.0458969
SYT2	27.7582	2.29029	0.743833	0.000123381	0.00119958
RTL8B	12.4257	2.28978	0.826952	0.000540565	0.00406393
SEMA6C	58.6751	2.28813	0.569031	6.21296e-06	0.000101425
COL6A2	119.185	2.28721	0.840945	0.00043645	0.00340859
ATP2A1	21.6463	2.28618	0.72513	0.000157925	0.00148363
SYT16	12.8315	2.2842	1.63239	0.00716697	0.030971
OGFRP1	9.04951	2.28192	0.876584	0.000870985	0.00595491
PSRC1	7.63859	2.28105	1.09418	0.00317468	0.0165617
Z69720.1	4.71204	2.27978	1.11047	0.00406181	0.0201137
AHDC1	396.286	2.27895	0.450875	6.33573e-08	1.936e-06
SPDYE1	38.6987	2.27837	0.671217	7.95355e-05	0.000832338
PCSK6	319.129	2.27683	0.514995	9.3327e-07	2.06375e-05
OTOF	5.26888	2.27564	1.15278	0.0040385	0.0200444
AC073896.3	8.23396	2.27559	1.01426	0.00202375	0.0116363
AC078850.2	2.98902	2.2748	1.25717	0.0118094	0.045626
PSD4	67.5187	2.27257	0.539566	1.23631e-06	2.63109e-05
WIPF3	61.1826	2.27227	0.446729	5.21091e-08	1.63199e-06
AC023389.1	19.0951	2.27188	0.704354	0.000140379	0.00133823
ATP11C	928.626	2.27139	0.426992	1.028e-08	4.01424e-07
ASPN	10.4074	2.27112	1.15027	0.00139089	0.00861932
AC211433.1	105.696	2.26918	0.70148	0.000149542	0.0014168
PHF19	11.1597	2.26709	0.758106	0.000235172	0.00204774
AC027801.1	3.99394	2.26667	1.08869	0.00368424	0.0186342
AC104699.1	2.78146	2.26399	1.26556	0.00778436	0.0329766
MYOM2	15.1412	2.26388	1.0201	0.00104368	0.00688407
AC012368.1	8.1775	2.26379	0.94973	0.0016163	0.00970861
LINC02428	3.04638	2.26005	1.29271	0.00788306	0.0333287
MBOAT1	49.1677	2.25974	0.43264	3.08197e-08	1.04428e-06
AC076968.2	5.12664	2.2591	1.49639	0.00821599	0.0344255
RASA4B	5.26684	2.2573	0.978674	0.0020566	0.0117717
ZFP36	118.209	2.25651	0.997728	0.00164141	0.00981831
ASIP	10.2847	2.25579	0.897584	0.00108977	0.00710958
CMTM7	108.234	2.25466	0.560544	4.04139e-06	6.98992e-05
RNF150	610.876	2.25389	0.318999	2.33116e-13	3.09613e-11
DLEU1	261.559	2.2536	0.781418	0.000315157	0.00260404
HS6ST3	2091.69	2.25242	0.759347	0.000265894	0.00226483
SIPA1L2	138.461	2.24975	0.496255	8.24763e-07	1.8485e-05
SH3PXD2A	133.807	2.24962	0.671258	7.26036e-05	0.000770458
EZH2	131.658	2.24862	0.586722	9.34411e-06	0.000142688
COL7A1	16.002	2.24291	0.937531	0.00142039	0.00876429
AC017028.1	6.45171	2.24247	0.968688	0.00194066	0.0112457
SH3RF2	45.139	2.24181	0.973458	0.000994709	0.00661786
AL353593.1	25.1963	2.23935	0.759849	0.000234299	0.00204262
OCIAD1-AS1	4.92037	2.23834	1.06055	0.0033888	0.017435
AC103591.3	5.4776	2.2368	1.27392	0.00942476	0.0382249
AL390838.1	2.7894	2.23624	1.18881	0.00710369	0.0308089
F10	20.5052	2.23596	1.00298	0.00122242	0.00777926
AC009403.2	11.5221	2.23493	1.01586	0.00102609	0.00679535
AC091729.1	3.99862	2.23455	1.1095	0.00543631	0.025092
CHAD	4.98584	2.23303	1.11284	0.00414331	0.0204092
ITGA7	293.612	2.23223	0.478787	2.94539e-07	7.51756e-06
PROSER2	43.589	2.23222	0.586986	1.39997e-05	0.000199879
AL445433.2	6.92809	2.23086	1.26179	0.00572545	0.0260827
NEURL1B	30.7423	2.23015	0.819359	0.000663813	0.00480094
KCNH1	111.241	2.22875	0.822585	0.000562571	0.00418978
GPR160	10.4053	2.22824	0.906998	0.00125075	0.0079314
SCG2	6.56702	2.22708	1.16683	0.00438752	0.0213001
TMIGD3	12.1861	2.22373	1.09073	0.00269835	0.0146241
AC083870.1	61.9844	2.22355	0.737157	0.00022034	0.00193834
UBASH3B	31.7536	2.22133	0.763591	0.00016653	0.00154776
LIN28B-AS1	6.38091	2.21526	1.22095	0.00498042	0.0234637
AL109811.1	23.008	2.21336	0.524656	2.25546e-06	4.368e-05
SPTBN5	11.6696	2.2127	0.752261	0.000316112	0.00261092
MND1	7.8052	2.21075	0.74767	0.000352629	0.00286092
SOX10	5.80313	2.21043	0.829426	0.00102752	0.00680076
ADAMTS4	18.2381	2.20938	0.613862	3.78151e-05	0.000457095
AC008543.1	17.6472	2.20734	0.514543	1.53855e-06	3.15271e-05
PDE8B	130.584	2.20682	0.60906	2.75012e-05	0.000350815
PLET1	4.95506	2.20671	1.1633	0.00510928	0.0239241
KIRREL3	228.311	2.20586	0.518048	2.04796e-06	4.03516e-05
SH3BP5	110.204	2.20557	0.603025	1.42966e-05	0.000203442
NRIP3	10.3407	2.20515	0.681096	0.000137044	0.00131343
CLEC4A	9.79854	2.2018	0.644995	8.1876e-05	0.00085351
AC068308.1	3.55086	2.20054	1.33677	0.00926925	0.0377865
PPM1N	4.42039	2.19924	1.17352	0.00542988	0.025076
ARRB1	46.9533	2.19784	0.683293	8.37036e-05	0.000867936
MYH7B	17.1701	2.19672	0.750894	0.000341911	0.00279824
EFNA1	5.78512	2.19665	0.973785	0.00245888	0.0136213
PABPC4-AS1	3.18763	2.19512	1.30325	0.0100917	0.0404121
ARAP3	14.8365	2.19458	0.653134	5.67257e-05	0.000631734
GPCPD1	251.702	2.19317	0.823687	0.000649168	0.00472833
AC078923.1	20.8132	2.19025	0.881011	0.00122413	0.0077878
NCMAP	53.1001	2.18948	0.568295	9.83723e-06	0.000148428
AL035458.2	46.1528	2.18748	0.587311	1.0753e-05	0.00015978
GPER1	9.7183	2.18735	0.840534	0.000984134	0.00657393
AC108067.1	7.28968	2.18658	0.772552	0.000540836	0.00406393
AC138512.1	9.13576	2.18611	0.898825	0.00143632	0.00883727
SRSF12	18.5599	2.18411	0.563278	1.53768e-05	0.000216099
ISM2	37.8528	2.1815	1.16394	0.000714527	0.00508728
ZFP37	30.5887	2.18148	0.558991	1.35617e-05	0.000194141
COL9A2	47.3952	2.18002	0.657544	6.52718e-05	0.000708929
KDM4A-AS1	43.3681	2.1786	0.496316	1.21265e-06	2.58645e-05
AC012184.1	8.87247	2.17773	0.741742	0.000352946	0.00286217
FAT3	32.884	2.17767	1.59394	0.007815	0.0330999
OVGP1	13.8537	2.17698	0.875967	0.00117225	0.00754473
PRMT5-AS1	3.25834	2.17548	1.20969	0.0107153	0.042295
JSRP1	7.88089	2.1751	0.920368	0.00174152	0.0102997
ABCA12	7.4245	2.17463	1.01159	0.00298265	0.015791
AL122003.2	2.24346	2.17162	1.34021	0.0125675	0.0478251
RFLNA	172.464	2.1691	0.580444	1.86836e-05	0.000253946
GABRD	5.26453	2.16907	1.60916	0.0104327	0.0413921
PKN2-AS1	44.7909	2.16862	0.390175	3.12054e-09	1.41351e-07
AC073655.1	6.89736	2.16855	0.963522	0.00273683	0.01476
LINC01934	17.5582	2.16726	0.636425	8.95179e-05	0.000916302
SPSB2	20.2925	2.16708	0.650453	6.40002e-05	0.000697936
CCSER1	1325.78	2.16274	0.346008	5.52994e-11	4.06083e-09
TSPAN10	27.25	2.16237	0.829092	0.000932795	0.00628169
RTN2	5.32586	2.16231	0.920753	0.00205645	0.0117717
BACH1-AS1	3.85642	2.16229	1.0577	0.00474279	0.0225665
MDC1-AS1	5.43465	2.16197	1.07199	0.00444452	0.0214943
ZWINT	12.7571	2.16164	1.48846	0.00290289	0.0154381
C1orf100	4.65913	2.16133	0.977092	0.00316117	0.0165087
AC097534.1	4.60783	2.16097	0.948229	0.00271349	0.0146692
MATN1-AS1	3.16377	2.15764	0.973533	0.00348942	0.0178758
AL357140.4	4.13004	2.15668	1.2275	0.00786935	0.0332908
AC011239.1	12.2885	2.15591	1.00384	0.00271104	0.0146633
LINC00173	51.8263	2.15533	0.888896	0.00159845	0.0096311
AL109946.1	12.8495	2.15458	0.666829	0.000133607	0.00128564
KLHL29	1668.3	2.15396	0.460068	3.27732e-07	8.26318e-06
C6orf58	21.0344	2.1535	1.02498	0.0030689	0.0161325
TVP23A	20.8414	2.15313	1.54752	0.00350343	0.0179167
AC007622.2	11.715	2.15312	0.679112	0.000174722	0.00160592
SMC1B	23.8177	2.15267	0.783304	0.000450799	0.00350158
NBPF10	108.852	2.15252	0.449357	1.97223e-07	5.27136e-06
AC144831.1	6.53957	2.152	1.06158	0.0039511	0.0196832
AC107068.2	27.55	2.15157	0.740079	0.00030317	0.00252438
AL442071.1	6.15919	2.15072	0.958391	0.00247041	0.0136746
PDZRN4	711.074	2.14974	0.872994	0.00106686	0.00699272
COL8A1	67.9442	2.14921	1.31868	0.00641277	0.02849
ADCY10	13.667	2.14701	0.630465	7.55666e-05	0.000797006
MMD	23.2035	2.14698	0.896813	0.000646191	0.00471463
ANGPTL1	18.4879	2.14503	1.02585	0.00185109	0.0108199
TLCD2	51.9274	2.14491	0.598224	4.57429e-05	0.000533638
AL353593.2	8.48916	2.14467	1.31222	0.00713546	0.0309084
KCNAB3	9.20406	2.14447	1.00873	0.00289982	0.0154322
FAM66C	59.6369	2.14224	0.596018	2.81481e-05	0.000357729
HDAC7	325.84	2.14193	0.497231	1.67393e-06	3.38817e-05
TRIM46	7.62312	2.14107	1.05063	0.0039355	0.0196101
AF129075.3	9.44091	2.14052	0.97608	0.00127551	0.00805408
LINC02798	50.2524	2.14004	0.533041	9.39311e-06	0.000143132
FUT2	17.8949	2.13881	0.96302	0.00142535	0.00879237
ETV5	71.3057	2.13777	0.572741	1.74888e-05	0.000240286
LAMA5	660.12	2.13716	0.387879	3.63044e-09	1.60395e-07
PLCG1-AS1	19.5007	2.13539	0.61191	6.46532e-05	0.00070292
PDGFC	520.18	2.13533	0.416788	4.07522e-08	1.33256e-06
OTUB2	12.4098	2.13381	0.768339	0.000602112	0.00443933
CELA2B	2.97979	2.13306	1.16751	0.00799231	0.0336719
ADAMTSL2	17.9147	2.12914	1.00129	0.00281753	0.0150726
PAQR6	9.70077	2.12872	0.862648	0.00122211	0.00777926
LIF	15.7533	2.12863	1.36626	0.00729162	0.0314213
P4HA3	25.2861	2.12814	0.773526	0.000486143	0.00372237
TMSB4X	1082.98	2.12537	0.883936	0.00127099	0.00803133
PTPRN2	1073.91	2.12392	0.713662	0.000270243	0.00229824
MCM3AP-AS1	48.6456	2.12308	0.552186	1.41244e-05	0.000201126
AC020637.1	17.7917	2.12218	1.26733	0.00330243	0.0170682
TAGLN2	100.834	2.11967	0.586183	1.58085e-05	0.000221099
TTC39A	5.49594	2.11849	1.00292	0.00355196	0.0181099
SLC6A9	60.7854	2.11806	0.619	6.61522e-05	0.000715782
MMP11	5.5337	2.11801	1.04727	0.0041795	0.0205451
PCARE	15.6478	2.11706	0.744834	0.000501406	0.00381615
AP001007.1	8.29985	2.11457	0.924739	0.0021126	0.0120282
DUSP8	4.27013	2.11272	1.11487	0.00590336	0.0266982
SSH1	530.427	2.11263	0.379273	3.64558e-09	1.60734e-07
AC005072.1	27.3484	2.1118	0.620969	5.86609e-05	0.000648586
CACNA2D1	410.377	2.11034	0.54564	1.24629e-05	0.000180818
NMNAT2	93.6141	2.1101	4.12741	0.00703704	0.0306003
ZDHHC18	68.6929	2.11004	0.524527	9.26706e-06	0.000141713
KCTD12	75.4174	2.10971	0.71059	0.000327711	0.00269844
TP53TG5	20.5431	2.10923	0.696465	0.000201753	0.00180871
IER5L	46.8708	2.10897	0.736598	0.000204742	0.00182827
POC1A	10.1288	2.10887	0.581316	3.99308e-05	0.000478636
KIAA0895L	39.0871	2.10774	0.568554	2.08342e-05	0.000278601
AC026356.2	16.5938	2.10708	0.599398	6.13575e-05	0.000672719
STK40	188.986	2.10634	0.594739	4.15375e-05	0.000494041
ZNF469	7.27533	2.10446	0.922635	0.00241258	0.0134068
ZBTB46-AS1	9.78471	2.10321	0.891311	0.00194973	0.0112831
FGFR3	92.8704	2.10316	0.606223	5.26902e-05	0.000596989
AL020998.1	22.7186	2.10254	0.771271	0.000688212	0.00493256
AC012074.1	4.50994	2.09969	1.26189	0.00760768	0.0324389
EEPD1	70.1108	2.09947	0.443323	4.30049e-07	1.04553e-05
PHF6	248.463	2.0992	0.42043	4.71935e-08	1.50655e-06
TSPAN9	468.519	2.0991	0.366077	1.50853e-09	7.53074e-08
AL606491.1	9.02466	2.09723	0.820571	0.00111004	0.00722212
AL592424.1	4.39042	2.09659	1.03479	0.00450335	0.021707
PDZD7	17.456	2.09621	0.962478	0.00254981	0.0140048
AC004706.3	2.60993	2.09544	1.09896	0.00745446	0.0318867
STAG3	42.2205	2.09527	0.768495	0.00078955	0.00552454
FAM3D-AS1	35.5298	2.09509	1.04242	0.00276528	0.0148781
CORO1C	183.785	2.0949	0.654111	0.000157975	0.00148363
C3orf52	26.41	2.09415	1.12397	0.00493822	0.0233262
CENPL	20.8383	2.0937	0.507	3.35232e-06	5.96597e-05
SEMA3F	221.763	2.09212	0.57845	2.57417e-05	0.000333048
AL359643.2	4.83092	2.09058	0.800897	0.00142689	0.00879685
FGFR4	12.5595	2.08919	0.896576	0.00166959	0.00995645
TACC3	72.6203	2.08868	0.599077	6.18441e-05	0.00067717
AL158151.1	7.34703	2.08697	1.08175	0.00453879	0.021847
STAT4	27.8985	2.08694	0.911103	0.00234953	0.0131063
LINC02259	7.50611	2.08688	0.94076	0.00229956	0.0129049
CD68	13.8559	2.08583	0.769217	0.000681853	0.00489934
AC245140.3	5.57947	2.08569	1.20651	0.00745392	0.0318867
TRIB2	26.8729	2.08548	1.03888	0.00173743	0.0102813
TBCE	43.1602	2.08463	0.524837	1.0778e-05	0.000160041
CAV3	3.53174	2.08413	1.02507	0.0053864	0.0249127
AC012568.1	4.5026	2.08403	0.983987	0.00387134	0.0194072
P2RX4	68.0794	2.08317	0.364629	9.22436e-10	4.90053e-08
CNN3	1099.6	2.08273	0.417008	6.63379e-08	2.01214e-06
ZNF724	10.1324	2.08267	0.514361	8.0153e-06	0.000125789
MN1	19.9546	2.08173	0.686628	0.000184689	0.00168167
STMN1	189.742	2.08166	1.11456	0.00313864	0.0164269
ACMSD	5.99747	2.07888	0.968395	0.00332847	0.0171858
AL390242.1	15.6976	2.07686	0.738303	0.000373059	0.0029912
HSPG2	404.25	2.07647	0.668651	0.000208138	0.0018536
PCGF3	202.371	2.07564	0.313067	6.92899e-12	6.11e-10
AC006387.1	7.69285	2.07397	0.895208	0.00231922	0.0129746
2024-03-03	107.718	2.07248	0.420682	7.88383e-08	2.34594e-06
COX4I2	20.6309	2.07227	3.07183	0.00144051	0.00885497
AC137932.3	6.8736	2.07225	0.805041	0.00126409	0.00799239
NUCB1-AS1	15.9066	2.07217	0.774033	0.000848651	0.00584307
NMI	33.1307	2.07149	0.537071	9.08945e-06	0.000139294
CLSTN2	637.593	2.07149	0.688213	0.000277099	0.00233898
CARD14	6.50365	2.06965	0.737437	0.000732653	0.0052015
AC009974.2	43.6181	2.06927	0.956323	0.00148248	0.00906424
RGL4	3.84649	2.06865	0.925278	0.00362065	0.0183991
ABLIM2	136.972	2.06715	0.619287	0.000101395	0.00101755
PTGER4	5.03181	2.06579	0.920641	0.00281446	0.0150599
UCHL1-AS1	7.82394	2.06518	1.14513	0.00773286	0.0328037
AP001605.1	15.3146	2.06217	0.800948	0.00104207	0.00687557
AC012636.1	23.1915	2.06182	1.0665	0.00300793	0.0158858
RHBDL2	72.8377	2.06087	0.602285	3.83524e-05	0.000462032
CTSS	36.0262	2.06051	0.804206	0.000830928	0.00575233
SRGAP2	270.1	2.06015	0.345232	3.53648e-10	2.12544e-08
SLC44A5	31.4701	2.05971	1.60368	0.0073108	0.0314629
AC026356.1	12.0854	2.05945	0.83078	0.00144039	0.00885497
MARS	169.06	2.05768	0.386227	1.32301e-08	5.00277e-07
AP001107.1	2.57728	2.05723	1.13755	0.0102772	0.0409435
SLC7A6OS	205.109	2.05607	0.339472	1.04939e-10	7.05585e-09
NIBAN3	3.12407	2.0559	0.950215	0.00442679	0.0214327
AL139022.1	9.7277	2.05566	0.741048	0.000674038	0.00485524
CACNB3	12.0808	2.0534	0.634206	0.000163744	0.00152686
AL354743.2	14.679	2.05277	1.16546	0.00315098	0.0164754
NPTXR	51.1446	2.05103	0.953823	0.00272136	0.0146933
PLK1	11.3457	2.04905	0.801927	0.000710772	0.00506557
DACT1	5.60827	2.04896	1.08331	0.00600644	0.0270422
DDX11-AS1	12.7472	2.04865	0.654978	0.000212862	0.00188566
PLXDC1	20.73	2.04864	0.733594	0.0004132	0.00325299
PTMS	580.071	2.04849	0.556669	2.30323e-05	0.000303096
MRTO4	61.8401	2.04848	0.410876	1.18104e-07	3.35683e-06
SLC7A1	623.829	2.04727	0.536025	1.62757e-05	0.000226105
AC091887.1	9.70257	2.04511	0.753471	0.000859175	0.00589853
SULF1	7833.05	2.04486	0.430885	2.77944e-07	7.17055e-06
PDE4C	16.9455	2.04437	0.729659	0.000573691	0.00425639
CD4	18.1023	2.0443	0.776733	0.000926286	0.00625352
IGF2	12.9739	2.04364	1.19663	0.00806107	0.0339218
VWCE	12.1487	2.04357	0.880557	0.00213717	0.0121424
RUSC1	44.2706	2.04217	0.36939	3.7253e-09	1.62914e-07
CHAF1B	24.8104	2.04166	0.611879	0.000122613	0.00119535
ADA	6.89235	2.04038	0.834047	0.00171088	0.0101493
C1orf216	14.623	2.03975	0.760803	0.000515742	0.00390592
IL20RB	20.7721	2.03874	0.689196	0.000390066	0.0031015
RNF24	137.982	2.03825	0.664286	0.000225477	0.00197934
AC017002.5	16.5503	2.037	1.30625	0.00413322	0.0203968
RBMS3-AS2	44.6009	2.03562	0.990789	0.00253298	0.0139456
SLFNL1	23.2045	2.03449	0.567737	3.47274e-05	0.000425751
SAMD1	51.4181	2.03386	0.728944	0.000254562	0.002183
MEX3B	4.6056	2.03218	1.23639	0.0102777	0.0409435
AC025165.2	15.2584	2.03002	0.80204	0.000781963	0.00548222
NBPF26	155.61	2.02953	0.884717	0.00192425	0.0111735
TIMP1	241.193	2.02788	0.972611	0.0025536	0.0140197
CFP	6.13069	2.02674	0.990229	0.00412749	0.0203733
THY1	9.4101	2.02518	2.0497	0.0125295	0.047731
ABHD15-AS1	27.7099	2.02409	0.525714	2.0265e-05	0.000272513
AL390774.2	18.0448	2.02398	1.01745	0.00256234	0.0140498
ACR	40.2186	2.02397	0.592806	6.01468e-05	0.000661277
RCC1	57.8419	2.02362	0.640633	0.000240723	0.00209269
ADAM32	40.721	2.02268	0.571611	4.51483e-05	0.000527654
DPYSL3	11.7995	2.0221	1.10621	0.00290307	0.0154381
COL4A6	184.713	2.02145	0.459786	2.13435e-06	4.17479e-05
HPX	3.97511	2.02113	1.32317	0.012138	0.0465393
RHBDL1	4.83764	2.01958	0.921721	0.0036036	0.0183298
SRSF7	380.362	2.0193	0.788432	0.00102055	0.00676883
KNTC1	66.5199	2.01883	0.335257	3.24994e-10	1.98652e-08
AC011447.3	56.6263	2.01718	0.506777	9.4909e-06	0.000144213
EPHX3	7.2517	2.01655	1.54541	0.00413435	0.0203978
PARM1	195.116	2.01531	0.256539	8.07251e-16	1.8283e-13
AC009097.1	6.56163	2.01465	0.695949	0.000572451	0.00424866
HTRA3	14.1038	2.01406	0.962228	0.0032731	0.0169697
CCDC62	30.8202	2.01355	0.711473	0.000603237	0.00444342
AC116616.1	4.00606	2.01353	0.96194	0.00474729	0.0225779
KCNG3	6.23375	2.01273	0.796665	0.00168659	0.0100328
HBEGF	35.6937	2.01019	1.22197	0.00763802	0.0325012
AL035670.1	9.28631	2.0101	0.812995	0.0014963	0.00914095
IKZF3	34.1443	2.00979	0.658551	0.000241419	0.0020962
SERTAD2	217.845	2.00979	0.28565	4.11231e-13	5.0273e-11
FBLIM1	11.1268	2.00978	0.836977	0.00159828	0.0096311
LINC01138	83.5159	2.00966	0.514971	8.21312e-06	0.00012829
MST1	37.5093	2.00946	0.570327	6.54664e-05	0.000710684
CREB5	146.689	2.00803	0.769783	0.000875229	0.00598013
AC090159.1	3.98797	2.00635	1.28314	0.0122508	0.0468434
GLIS2-AS1	8.13101	2.00556	0.739504	0.000919862	0.006216
AL355999.1	14.5083	2.00474	0.561242	4.86719e-05	0.000562217
AC068533.3	35.2053	2.00347	0.623451	0.000142955	0.00135918
LRP4-AS1	5.188	2.00225	1.34236	0.0109642	0.0430014
PLCD4	12.3476	2.00095	1.17632	0.00655911	0.0289608
SLC45A2	6.70716	2.00035	1.00908	0.00516904	0.0241566
ARHGAP29	901.976	2.00024	0.504382	8.58539e-06	0.000133086
CAPN14	4.3875	1.99992	0.875054	0.00298706	0.0158091
LZTS1	10.4743	1.9984	0.625672	0.000199461	0.00178966
AC023157.3	8.4736	1.99678	0.812749	0.00175435	0.0103671
AL033504.1	182.296	1.99651	1.02946	0.0047355	0.0225578
ASGR1	38.8405	1.99607	0.613414	9.04483e-05	0.000924067
SAMD5	278.439	1.99551	0.828628	0.00164232	0.00981834
AL356113.1	18.789	1.99535	1.26159	0.0048478	0.0229747
AL136988.2	9.64937	1.99463	1.01882	0.00251082	0.013852
TENT5B	17.609	1.99154	1.63002	0.0040411	0.0200527
PZP	8.33616	1.99092	0.977275	0.00421075	0.0206751
LIMCH1	523.397	1.98927	0.435445	6.61299e-07	1.52339e-05
NSD2	631.476	1.98529	0.33969	6.80099e-10	3.72341e-08
DDX51	62.2856	1.98469	0.404194	1.03616e-07	2.98048e-06
BACH1	482.27	1.98326	0.455832	1.50745e-06	3.09783e-05
ZNF714	69.1832	1.98212	0.360321	4.9469e-09	2.10768e-07
CENPN	11.702	1.98169	0.724819	0.00048542	0.00371948
AC091153.2	9.14746	1.98169	0.767548	0.0013519	0.00842871
DUOX1	24.7634	1.98112	0.64107	0.000184505	0.0016807
AC069234.1	10.113	1.98003	0.7268	0.000860197	0.00590178
BICRA-AS1	26.4352	1.97893	0.721764	0.000836994	0.00578604
GLA	20.6687	1.97678	0.759289	0.00117632	0.00756417
SMOC1	26.8413	1.97663	1.13238	0.00670485	0.029437
NRXN2	15.2291	1.97572	0.842087	0.00133355	0.00834818
ZNF501	4.4227	1.97548	1.09614	0.0110947	0.0434262
TNNI3K	112.163	1.97439	0.646573	0.000345821	0.00282486
AC018797.3	22.6745	1.97423	0.776955	0.00103184	0.00681956
AL390719.3	11.6535	1.97408	0.874867	0.0028004	0.0150139
AL035658.1	3.4787	1.97104	1.22307	0.0116896	0.0452607
PLA2G4C	46.2436	1.96986	0.883596	0.00197808	0.0114287
IL18	14.0659	1.96954	0.867658	0.0026272	0.0143106
AL031668.1	7.04167	1.96852	1.36907	0.0112881	0.044039
DUSP10	155.848	1.96789	0.595402	0.000149831	0.00141891
FAM189B	54.7589	1.96669	0.475841	4.82046e-06	8.14745e-05
CCDC77	58.9091	1.96479	0.355363	3.30423e-09	1.48732e-07
PIK3R5	18.3564	1.96458	0.971965	0.00229493	0.012889
ATN1	423.573	1.96456	0.411982	2.12545e-07	5.6327e-06
AC010148.1	30.4145	1.9638	1.45808	0.0057091	0.0260358
CADPS2	1264.89	1.96348	0.63446	0.000240644	0.00209269
FAM83D	11.5444	1.96338	4.40334	0.000229815	0.00200922
MVK	38.323	1.96248	0.473717	5.80237e-06	9.55193e-05
ZNF257	5.95743	1.96071	1.04445	0.00659598	0.0290698
DNAH3	103.013	1.95921	0.98331	0.00421819	0.0206928
PLEKHM2	222.226	1.95918	0.372821	2.82032e-08	9.64738e-07
MFSD13A	5.69023	1.95814	0.85115	0.0029257	0.0155277
INSL6	5.4519	1.95803	0.96344	0.00506968	0.0237749
IQSEC1	535.094	1.95658	0.69966	0.000635868	0.00464878
TONSL	13.5832	1.95484	0.570933	9.83155e-05	0.000991263
KMT2D	221.703	1.9536	0.348754	3.26792e-09	1.47406e-07
AL360227.1	15.4275	1.95346	0.88016	0.00186017	0.0108597
AC125494.2	4.83897	1.95204	1.03699	0.00803794	0.0338377
WNT2B	99.6865	1.95198	0.465559	4.43157e-06	7.60365e-05
UNC13D	19.5238	1.95185	0.678262	0.000378907	0.00302957
AC136604.2	29.4702	1.95061	0.519803	1.90085e-05	0.000257711
AC023509.6	106.484	1.95049	0.482521	8.29757e-06	0.000129464
GPRIN3	27.1431	1.95011	0.64255	0.000265245	0.0022611
EMX2OS	315.969	1.94997	0.68468	0.000521	0.0039408
CNIH2	4.55936	1.94923	1.08953	0.00798838	0.033662
ACBD3-AS1	3.52744	1.94799	1.04152	0.00873	0.0361082
AC091544.4	3.76168	1.94797	1.16818	0.0114494	0.0445308
AEBP1	41.9231	1.94793	1.0472	0.00613086	0.027453
AC009690.2	72.3802	1.94749	0.724445	0.000644739	0.00470563
AFAP1	241.589	1.94682	0.365016	2.03032e-08	7.14437e-07
FMN2	266.628	1.94638	1.43656	0.00957034	0.0387132
ARRDC2	10.8868	1.94479	1.12103	0.00731267	0.0314629
LINC02380	30.7918	1.9442	1.25007	0.00939522	0.0381555
AC011586.2	7.98694	1.94374	1.24554	0.00963954	0.0389126
SEPTIN11	286.733	1.94111	0.465824	5.02986e-06	8.43511e-05
RPS10-NUDT3	12.3717	1.9404	0.528444	3.73343e-05	0.0004523
SPDYE3	30.8226	1.93875	0.657842	0.000264655	0.00225696
DRAIC	42.086	1.93819	0.581389	9.79135e-05	0.000988171
JPT1	58.8225	1.93557	0.532924	3.42533e-05	0.000421621
AC009365.4	7.67109	1.93551	1.30907	0.0110983	0.0434322
LINC01762	10.5156	1.93532	0.769156	0.00142643	0.00879654
CCNG2	54.2285	1.93507	0.632321	0.000248262	0.00214006
AC090578.1	18.58	1.93355	1.01115	0.00539289	0.0249373
SLC37A1	55.5341	1.9324	0.802378	0.0020605	0.0117877
SLC7A11	132.347	1.93222	0.368263	3.21909e-08	1.08053e-06
REC8	115.619	1.93188	0.871845	0.00272719	0.0147211
DECR2	10.005	1.93153	0.515324	2.9923e-05	0.000375075
TRIM45	23.1437	1.93056	0.621894	0.00014372	0.00136464
SNAP25-AS1	16.9578	1.92988	1.10284	0.00389121	0.0194615
KPNA2	46.2156	1.92877	0.764596	0.00133549	0.00835193
LMO1	9.15505	1.92849	0.836393	0.00253367	0.0139459
PLCB2	10.6021	1.9273	0.843769	0.0026488	0.0144064
NFKBIE	11.8688	1.92685	0.932318	0.00426905	0.0208804
NRIP2	7.60782	1.92645	0.773142	0.00179829	0.0105803
NEAT1	16364.7	1.92619	0.619587	0.000242301	0.00210216
MEGF10	52.1917	1.92561	1.31977	0.0105458	0.0417332
SNX32	23.541	1.9235	0.758523	0.00114869	0.00742419
AC068888.1	118.557	1.92289	0.407582	2.06113e-07	5.50214e-06
PAGR1	94.6006	1.92233	0.66885	0.000356592	0.00288546
ZMYM4-AS1	19.1763	1.92231	0.749155	0.00131607	0.00826037
AC026894.1	26.9043	1.92072	0.761419	0.00119166	0.00763314
RCAN2	119.583	1.92011	0.605318	0.000209459	0.00186074
CCDC85A	408.459	1.91933	0.815169	0.00178821	0.0105267
TAC4	27.8884	1.91885	0.638013	0.000313525	0.00259255
AC244131.2	152.077	1.91787	0.666345	0.000412367	0.0032488
CD276	211.832	1.9169	0.777088	0.00156004	0.00944982
PLA2G4A	38.9438	1.91672	1.24121	0.00973484	0.0392091
GLIPR2	6.96627	1.91623	1.0637	0.00758113	0.0323341
AC108471.3	7.84574	1.91464	0.715495	0.00104465	0.00688833
AC139720.1	19.1875	1.91377	1.22286	0.00579551	0.0262961
KCNQ3	98.7524	1.91338	0.84019	0.00136928	0.00850255
AC078983.1	5.76546	1.91314	1.25563	0.0107126	0.0422922
SRGAP2B	125.548	1.91268	0.331935	1.97899e-09	9.54706e-08
GNG12-AS1	222.157	1.91058	0.553574	6.24933e-05	0.000683235
ZNF124	141.705	1.90845	0.405878	3.1641e-07	7.99985e-06
AL096803.2	73.3747	1.90724	0.683147	0.000812331	0.00565269
LRCH2	69.6977	1.90623	0.739307	0.000761356	0.00536565
SMIM22	9.86018	1.89835	1.16383	0.0089732	0.0368709
AC110023.1	189.096	1.89719	1.39478	0.0129247	0.0488837
AC092574.2	46.996	1.89717	0.684279	0.000333416	0.00273809
SPATC1	4.34178	1.89361	1.15981	0.0114157	0.044416
PNMA8B	4.84577	1.89351	0.939969	0.00576274	0.0261866
CTNNBIP1	151.777	1.89296	0.338989	5.13179e-09	2.17782e-07
KCNC1	17.4413	1.88974	0.798569	0.00144085	0.00885497
CHRNA7	453.507	1.88876	0.980172	0.00515274	0.0240961
MRPS18C	73.3909	1.88649	0.347219	7.87217e-09	3.18979e-07
TIAM1	90.4829	1.88532	0.526683	5.61261e-05	0.000625704
AC106897.1	34.0813	1.88489	0.551856	7.99854e-05	0.000835826
CHD4	555.528	1.88453	0.312488	3.05233e-10	1.89262e-08
FAM135B	105.317	1.88397	0.736861	0.00157368	0.00952173
AC023424.3	69.0493	1.88339	0.642563	0.000423399	0.00331992
RCC2	151.716	1.88213	0.480826	8.77673e-06	0.000135655
SNHG17	52.176	1.88191	0.476002	1.31193e-05	0.000188435
TMEM106A	24.0055	1.8806	0.465855	9.75249e-06	0.000147356
WDR76	24.4712	1.88043	0.654887	0.000416719	0.00327829
PFKFB4	51.0831	1.87913	0.612761	0.000196392	0.0017695
AC073592.1	53.198	1.8786	1.08581	0.00447008	0.0215888
KIRREL1	713.082	1.87858	0.265661	2.81316e-13	3.62443e-11
CEP135	120.192	1.87824	0.287601	6.8322e-12	6.09966e-10
AC023906.4	3.71345	1.87575	1.1755	0.0131602	0.0495374
PKDCC	106.18	1.87547	0.527129	5.22224e-05	0.000593878
TNFAIP8L1	29.2315	1.87514	0.745159	0.0011451	0.00740991
SVIL	122.725	1.87497	0.651841	0.000562327	0.00418942
SPRED3	15.2047	1.87416	0.61311	0.00034235	0.00280076
KHDRBS1	591.714	1.87272	0.316297	5.88628e-10	3.28107e-08
AL807761.4	10.8129	1.8727	1.13064	0.00944635	0.0382908
FLNA	575.233	1.87098	0.37337	8.37343e-08	2.47137e-06
COL4A2	35.1255	1.87028	1.0294	0.00442671	0.0214327
C3AR1	8.8796	1.87016	0.896368	0.00502005	0.0236117
AC023282.1	16.1871	1.8699	0.739121	0.00163871	0.00980951
IDI2-AS1	25.2594	1.86877	0.771834	0.00160015	0.0096311
AC015923.1	55.5262	1.86745	0.902974	0.00290196	0.0154381
PFKFB3	102.126	1.86722	0.509679	4.01938e-05	0.000480717
RUNDC3A	14.9004	1.86716	2.66379	0.0120146	0.0462279
CDC14A	500.668	1.86572	0.486781	1.78327e-05	0.000244231
AC007193.1	9.46228	1.8649	2.22185	0.0030147	0.0159098
SLC5A4-AS1	26.8536	1.86285	1.35011	0.00951073	0.0385083
DRAM1	80.6261	1.86273	0.696495	0.00107317	0.00702263
PCSK2	225.592	1.86139	3.47458	0.00553134	0.0254463
DNAJC6	145.96	1.85865	0.397911	3.62657e-07	9.02072e-06
FALEC	11.111	1.85742	0.914575	0.00441111	0.0213856
ATAD5	70.0459	1.8574	0.327143	2.75439e-09	1.27066e-07
HORMAD2-AS1	6.77794	1.85674	1.23437	0.0119101	0.0459242
RIMKLA	54.5012	1.85592	0.363988	4.069e-08	1.33255e-06
AC018462.1	37.2417	1.85583	0.730667	0.00134619	0.00840273
FAM151A	74.1837	1.85474	0.786248	0.00156155	0.00945632
FSCN2	2.6973	1.85305	1.07622	0.0123965	0.0473157
AC104532.2	18.9752	1.85268	0.571101	0.000191471	0.00173315
AL451085.2	5.52022	1.85261	1.19721	0.0125776	0.0478467
AC010319.4	6.90639	1.85207	0.937905	0.00566609	0.0259056
CENPA	31.0956	1.85179	0.632706	0.000465476	0.00359353
CORO2A	25.6286	1.85165	0.601184	0.000303104	0.00252438
FOXO6	31.2938	1.85037	0.48996	3.01036e-05	0.000376575
GTF2IRD1	1492.08	1.84905	0.433884	3.26727e-06	5.85132e-05
AC102953.2	5.29264	1.84814	0.787084	0.00309938	0.0162582
RHNO1	20.0422	1.84467	0.887158	0.00316364	0.0165176
KCNIP2-AS1	8.43308	1.84364	1.19625	0.0115083	0.0446852
FBXL14	106.35	1.84227	0.485211	1.88666e-05	0.000256109
FRY	74.8901	1.84064	0.555105	0.00013949	0.0013323
ACRBP	3.71588	1.83981	0.873463	0.00562789	0.0257637
MEX3D	28.9344	1.83979	0.485894	2.03617e-05	0.000273472
ANKRD13B	12.1157	1.83954	0.741613	0.00172088	0.0101945
AP000462.1	21.4734	1.8387	1.72925	0.00570878	0.0260358
PLXND1	15.8568	1.83834	0.656125	0.000721469	0.00513161
WTIP	107.033	1.83819	0.413168	1.57573e-06	3.21664e-05
KANK2	82.2278	1.83754	0.581523	0.000136894	0.00131257
SPHKAP	28.6154	1.83619	1.06019	0.00451416	0.0217383
AL050403.2	48.1074	1.83618	1.21137	0.0111107	0.0434547
KIF1B	1195.68	1.83482	0.384205	3.12776e-07	7.93596e-06
ZMIZ1	306.016	1.83218	0.537753	0.000110069	0.00109086
AC009554.1	21.4315	1.83199	0.743657	0.00101315	0.00672806
FTSJ1	29.2229	1.83179	0.463586	9.01243e-06	0.000138311
LATS2-AS1	8.12451	1.83099	0.797871	0.00298767	0.0158091
CCDC18	110.139	1.83064	0.319498	1.59399e-09	7.89357e-08
C1orf167	3.57434	1.82915	1.04128	0.0109725	0.043026
PPFIA3	29.2282	1.82855	1.01395	0.00762166	0.0324792
SYNGAP1-AS1	53.4331	1.82719	0.584634	0.000265856	0.00226483
AP3B2	294.053	1.8263	1.21061	0.0100032	0.0401023
AP005329.2	4.0475	1.82512	0.975616	0.00896134	0.0368652
AC099489.1	101.25	1.82481	0.560937	0.000198829	0.00178622
DIO1	6.98964	1.82472	0.90706	0.00633651	0.0281978
AC089985.1	5.95597	1.82433	0.990235	0.00814002	0.0341938
CCDC65	155.766	1.82379	0.485255	2.55574e-05	0.000331261
AL590822.3	29.4168	1.82307	0.985573	0.00288725	0.0153882
USH2A	81.756	1.82198	1.11649	0.00916797	0.037473
AC097460.1	74.918	1.82023	0.531016	9.80317e-05	0.000988865
AC011481.2	4.79772	1.8201	1.04337	0.0103702	0.0412065
PXN-AS1	37.4293	1.81897	0.420049	2.83373e-06	5.22456e-05
ANO2	208.528	1.81887	0.571796	0.000192162	0.00173721
[truncated: 3,046 more rows]

## Sheet: legend
Dataset EV1. Significant DEGs in choroid plexus tumors.	1
Gene symbols and their log2 expression change (log2FoldChange) in adult or pedB samples relative to disease free choroid plexus.
Expression changes of pseudo-bulk expression data were calculated using DESeq2 and filtered for adjusted p-value (padj) < 0.05 and log2 fold change (log2FoldChange) < -1 or > 1
lfcSE = standard error of log2 fold change; baseMean = average expression across all cells.
