# Supplementary material for: Single-nucleus RNA-seq dissection of choroid plexus tumor cell heterogeneity
Source: EMBO J. 2024 Oct 31;43(24):6766–91. doi: 10.1038/s44318-024-00283-2 (PMC11649822; doi:10.1038/s44318-024-00283-2)
Supplement: Supplementary file 4 — Source data Fig. 4 [file 44318_2024_283_MOESM4_ESM.zip]

Archive with 8 entries (6 files):
- Figure4/
- __MACOSX/._Figure4
- Figure4/.DS_Store
- __MACOSX/Figure4/._.DS_Store
- Figure4/4G/
- __MACOSX/Figure4/._4G
- Figure4/4G/SD4G_MapkPI3K_relative_expression_SN.csv
- __MACOSX/Figure4/4G/._SD4G_MapkPI3K_relative_expression_SN.csv
