# Supplementary material for: Single-nucleus RNA-seq dissection of choroid plexus tumor cell heterogeneity
Source: EMBO J. 2024 Oct 31;43(24):6766–91. doi: 10.1038/s44318-024-00283-2 (PMC11649822; doi:10.1038/s44318-024-00283-2)
Supplement: Supplementary file 4 — Source data Fig. 4 [file 44318_2024_283_MOESM4_ESM.zip › Figure4/4G/SD4G_MapkPI3K_relative_expression_SN.csv]

gene	RNA.ChP1	RNA.ChP2	RNA.ChP3	RNA.ChP4	RNA.CP1	RNA.CP2	RNA.CP3	RNA.CP4	RNA.CC1	RNA.CC2	RNA.CC3	RNA.CC4	RNA.CC5
RAP1B	0.806749430707001	0.927748104953783	1.06640941697352	1.03623032700313	1.30895655709825	2.65246678706796	1.21813496882041	1.19188412652826	2.15679425491111	2.89963146613293	3.14706484606029	2.92471678191388	6.21131360399791
FOS	0.172737017301268	0.208677925026131	0.131062169789533	0.133210346182095	0.716132733779243	4.64115597032048	1.60159372622825	1.11460507545094	2.3966908250101	3.93665481594648	0.0235242454309892	0.356983231992306	3.37372472297038
PPP3CA	0.567275346320631	0.612188237887147	0.93108862508908	0.776169414474857	1.59543088711304	1.68966586852258	1.78870367312434	2.03219503780889	2.80516413657354	3.74928427590418	3.42044546590779	3.02815783710565	3.69367618471147
FLNA	0.516766889560401	0.63483491757806	0.758935908339459	0.644821790332681	2.01338814778105	1.59505561042123	3.12608044668458	0.544749775651551	2.75512745787778	2.3599646349339	3.45139779936842	3.50322792932769	4.34096505029879
VEGFA	1.23681697142534	0.883547084598702	0.607822233968352	0.560868845690308	1.29000944157562	1.76206100604321	1.80628811619145	0.202118926452116	2.24594261367308	2.63609408319003	1.73759333112826	1.84988214864943	5.67965984257342
PDGFC	0.263219553463121	0.421958400039255	0.605944912432321	0.566367427916299	1.23783530425258	2.01247078446635	1.32599862500558	0.816978126638534	2.51806901088942	4.07808838559673	1.29515040775144	1.45311941373926	3.24739123743681
CACNA2D1	0.302015934891705	0.322551744204639	0.34068518872907	0.547090807626	1.08926953214938	0.56230848835363	2.02622026312354	0.355055830223543	2.4152279814115	2.67686759024237	0.96410568659959	1.41994857659251	4.14678752247019
JUN	0.0673639275050886	0.0556088179557834	0.073934260638052	0.0273847176786296	0.346826533552233	2.74423111860105	0.539560780146672	0.600587018798173	0.71556013738882	2.59704615036099	0.192069070576646	0.342903605225973	1.27339657455679
NFKB1	0.442799157341703	0.463216649998641	0.769093174855952	0.772735734891893	0.546023948530377	0.981394740052415	0.176906334967451	0.516670387737159	0.734287709058363	1.34393763197695	1.61123660397006	1.3112094211448	3.40710851124268
NR4A1	0.152789310514707	0.123502455395544	0.122881729898079	0.110584090943079	0.453790702229645	0.835438415324411	0.633168896881039	0.788031380194165	0.82035570127925	2.40173062827788	0.141963644196013	0.243683065291101	3.72733660187007
RAP1A	0.671342811388853	0.88191525565943	0.671213967913058	0.635106357667881	0.821376521681862	1.15194221106824	0.713738754135354	0.679455814359796	1.45598492194735	1.35243072084534	1.5556494026782	1.62805140828617	2.36505027878627
DUSP6	0.00460981251577084	0.201951164314464	0.0398333290030866	0.0295831585352275	0.309257204251507	0.308473959638791	0.103178088458579	0.031888796809208	0.534792104913275	3.40821992619162	0.825360401109161	0.759362737462516	2.14348783821873
RPS6KA3	0.255466415032453	0.51352161062455	0.40215099198752	0.381462395468694	0.564816744764414	0.763773893948166	0.909454897826976	0.351849385353379	0.661074544080574	1.14049514667941	0.723116975168673	0.741214533428455	2.86444742138593
STMN1	0.0130883168031886	0.507389485886147	0.0823504250420422	0.0463877840594736	0.7645532470653	0.168237145719281	0.713029469331995	0.0616545449449252	1.55755702434309	2.73597169509028	0.557352722411112	0.935846427080479	0.693351608827185
EPHA2	0.0846531113783981	0.040305605773197	0.0832244944084524	0.123340524973841	0.445861815524643	0.399963860603124	0.745031455641786	0.0457741098075935	1.13608308088204	1.11535896063802	1.07997129547337	0.749060104257358	1.33294755224741
DUSP10	0.205789300165032	0.059640961412298	0.200264878326774	0.191471962364802	0.156557740909716	0.702211487331609	0.0979327519569919	0.0465485606569222	0.56420846949236	0.319744279072818	0.604690633118929	0.505973514132918	2.0891210279979
MAPKAPK5	0.35483033679546	0.455570140347591	0.325663134006783	0.342935101466211	0.560483495957391	0.700665618439132	0.967893380803019	0.574969106198085	0.636641236578059	0.838420484077464	0.898739536724186	0.888256917548271	0.953562041609053
GADD45A	0.0676442892364362	0.00679154968222339	0.0857965853746444	0.0305456235023803	0.429651093837014	0.564353268871624	0.842513461174497	0.273828707577415	1.01190659162757	0.693769245060864	0.175270614836138	0.341977450782299	1.45741127009181
DDIT3	0.0443916580944852	0.322249359536739	0.248870750599513	0.0738707227135238	0.294286646854045	0.238306145989695	0.237470217003495	0.0974649323971421	0.387130485554611	0.405793699569027	0.316268432583137	0.329631634835302	2.15531787149192
CACNA1B	0.0106859713498231	0	0.0425009077569192	0.0125601298476784	0.0221431980140014	0.241914900259148	0.0149358471201047	0.0193729938004092	0.0651631883776596	0.443841463782008	2.7265204722135	1.88622409218582	0.0943628368419904
IGF1	0.00570435933558594	0	0.0053767499399276	0.0222091495537957	0.794417787710781	1.51648990291686	0	0.00265021694675926	0.185700786503901	0.640793388575341	0.0197484601414907	0.0935771896495999	0.288600023163224
PDGFRA	0.277303946969314	0.0642539823749168	0.167458528422691	0.190918267036581	0.500528961402695	0.649775588206134	0.498525930889645	0.081108145302657	0.552935585139428	0.408118121194137	1.49773647186632	1.02543273159138	0.261933959338365
CSF1	0.166256860203326	0.178149054285896	0.177286654767909	0.153082254705323	0.315428741055475	0.550315040710449	0.40845615827397	0.160658413164276	0.131765113391508	0.0843177407045194	0.830163308330212	0.644551065549694	1.17181641317499
LAMB1	2.14389102364476	1.38460258606253	2.8590608217415	2.02648457377351	12.0240893565456	24.5036505172148	10.2109117818288	4.38123430774445	8.59797898876092	6.11163914184304	2.87720038148147	5.08454591574488	2.76115397217445
PKN2	2.0091462151422	1.52668026523794	1.99882604483575	1.94401278172392	2.19415974297979	4.69875383947993	3.02650059813564	1.51219423437245	3.76348139930818	5.86416329456618	4.84613649998885	4.42903317001625	4.57116796305874
GNB1	1.46551357648537	1.64690745438519	1.3411829318389	1.30919539404037	2.27727220231278	3.06880215782981	2.64822520384337	1.58950971075569	3.2741466546788	4.37546586071058	5.44415339970259	4.70707706414424	7.23715905883552
COL4A5	1.11634638881691	1.04666995347104	1.25014424912858	1.36084511338141	2.42834600949643	5.09889079955727	1.96648372819026	2.62269400551403	2.62169943176487	4.62551140675915	6.43366546347687	4.92003321179948	3.92056044621905
LAMA5	0.81836962305981	0.567793113456981	0.538399458501713	0.390553672851159	2.19498795605392	3.50704141766578	2.31730413491844	1.73915715415638	2.62963105489235	1.15547231473456	3.07539099714786	3.06292481464711	4.92077675216141
PPP2R2B	0.194037521206628	0.0608019077101099	0.326951189081322	0.154984755783761	1.49179238397086	1.53465602853009	0.414184593353759	0.222098848704725	1.54039320011489	2.33220868274511	4.67178826760307	3.55988008792771	2.08445217533961
EGFR	0.849661180937192	0.624396315336914	0.386224709553017	0.413099678002879	2.27046097395044	3.40791029167313	3.66596621664041	1.14162945187058	2.11747896176686	1.54694713485666	0.472003723435684	0.868580843395862	1.05512364665614
MCL1	0.475673136743701	0.66941694708882	0.322471786852839	0.399866603979713	0.529669390473186	1.89868526701132	0.512954853296454	0.398102069620422	1.11806838491155	1.3181542432038	0.777582761239536	0.961163266567179	2.77380759894379
GNB3	0	0.013055921121347	0.00427438667400979	0.00177405562753347	0.594898123823719	0.758415851227815	1.0769195033781	0.0921836239864188	2.48734154863211	3.459986705043	2.15442171444419	1.91045656573392	0.586286946124178
ITGA7	0.343398167487621	0.233922914620564	0.182970172834462	0.244959810420692	0.618501760042382	2.60394758133092	0.824170936247463	0.095542842909909	0.965208531415075	0.810405584100382	1.30003070945921	1.15884679971224	1.88547073777865
MTOR	0.547718813028795	0.419748712619577	0.472634989001081	0.535573367614473	0.572345276645113	1.049388899807	0.921277321140054	0.609495127015688	0.823010472053654	1.13593316048603	1.91168500797431	1.29687006343352	1.06975336558636
PHLPP2	0.325126592648626	0.230762821934909	0.438220771715611	0.415835980463418	0.561597121521149	0.784355652815188	0.372620878980609	0.607817242794773	0.730820145562991	0.703274526709755	1.55776839619712	1.11672864023219	0.914017042929729
COL6A2	0.0952104736576126	0.0791071074587074	0.114708427730763	0.0627125634572375	0.285757858579654	1.68657920246013	0.283304032713371	0.169453571503991	0.271689936162029	1.16104918492306	0.042819409833852	0.234128497780948	0.297205896827488
COL4A6	0.0818508172494992	0.0355885817594283	0.189318962680075	0.168641721687403	0.873776929173461	1.12439642338305	0.565067635460863	0.722890222149749	0.509944781957288	0.849904053101636	0.581301655680669	0.757318484725189	0.411293145800243
BCL2	0.719552690861424	0.553338183789677	0.688231248892389	0.495505239604643	1.47991807834648	0.384940716814873	0.982497453431678	2.96692310105719	0.493538183633283	0.394017883011608	0.386968324696065	0.623649129565447	0.418999890242111
LAMA2	0.299283906187354	0.455510101728711	0.279405840731424	0.174613664086489	2.10503808072519	0.464460883508126	1.93774285859406	1.49053008933991	0.919730655309147	0.125256731255838	0.0233232744531042	0.504595875460519	0.801051510290417
