# Supplementary material for: Single-nucleus RNA-seq dissection of choroid plexus tumor cell heterogeneity
Source: EMBO J. 2024 Oct 31;43(24):6766–91. doi: 10.1038/s44318-024-00283-2 (PMC11649822; doi:10.1038/s44318-024-00283-2)
Supplement: Supplementary file 5 — Source data Fig. 5 [file 44318_2024_283_MOESM5_ESM.zip]

Archive with 16 entries (12 files):
- Figure5/
- __MACOSX/._Figure5
- Figure5/.DS_Store
- __MACOSX/Figure5/._.DS_Store
- Figure5/Figure5F/
- __MACOSX/Figure5/._Figure5F
- Figure5/Figure5E/
- __MACOSX/Figure5/._Figure5E
- Figure5/Figure5D/
- __MACOSX/Figure5/._Figure5D
- Figure5/Figure5F/SD5F_.relative_expression_mesenchymal_markers.csv
- __MACOSX/Figure5/Figure5F/._SD5F_.relative_expression_mesenchymal_markers.csv
- Figure5/Figure5E/SD5E_pct_celltypes_deconvolved_BS.csv
- __MACOSX/Figure5/Figure5E/._SD5E_pct_celltypes_deconvolved_BS.csv
- Figure5/Figure5D/SD5D_pct_celltypes_SN.csv
- __MACOSX/Figure5/Figure5D/._SD5D_pct_celltypes_SN.csv
