# Supplementary material for: Single-nucleus RNA-seq dissection of choroid plexus tumor cell heterogeneity
Source: EMBO J. 2024 Oct 31;43(24):6766–91. doi: 10.1038/s44318-024-00283-2 (PMC11649822; doi:10.1038/s44318-024-00283-2)
Supplement: Supplementary file 5 — Source data Fig. 5 [file 44318_2024_283_MOESM5_ESM.zip › Figure5/Figure5F/SD5F_.relative_expression_mesenchymal_markers.csv]

	ADAM12	VCAM1	ANGPT1	LAMC3
ChP-1	2.76	2.37	3.16	3.08
ChP-2	0.97	0.97	0.60	0.37
ChP-3	0.48	0.56	0.69	1.22
CPP-1	1.39	0.22	0.13	0.82
CPP-2	0.02	0.06	0.09	0.20
CPP-3	0.11	0.05	0.05	0.07
CPC-1	0.03	0.02	0.04	0.10
CPC-2	0.35	0.12	0.03	0.20
CPC-3	0.16	0.03	0.05	0.17
