# Supplementary material for: Single-nucleus RNA-seq dissection of choroid plexus tumor cell heterogeneity
Source: EMBO J. 2024 Oct 31;43(24):6766–91. doi: 10.1038/s44318-024-00283-2 (PMC11649822; doi:10.1038/s44318-024-00283-2)
Supplement: Supplementary file 5 — Source data Fig. 5 [file 44318_2024_283_MOESM5_ESM.zip › Figure5/Figure5E/SD5E_pct_celltypes_deconvolved_BS.csv]

Mixture	Mesenchymal	Endothelial	Tcell	Epithelial	Macrophage	Proliferative	P-value	Correlation	RMSE
aCPP.1	0.00468299574203148	0.267730896678993	0.00720858343044181	0.393761398995181	0.0520979082321858	0.274518216921166	0	0.38270119159784	0.933455177320983
aCPP.2	0.000301082042994416	0.17252153655643	0	0.48452106417451	0.00990589492341555	0.332750422302651	0	0.188938897281631	0.994055991393108
(CPP.12.recurrence).aCPP.3	0.044529824970824	0.172949253865196	0.0166557748276431	0.670189059658639	0.0956760866776976	0	0	0.428709837697979	0.918059870885482
aCPP.4	0	0.0285177833981002	0.00398827967353206	0.793189982231018	0.17430395469735	0	0	0.52419348422756	0.880672343536519
aCPP.5	0.0238755947822253	0.0845005751033783	0.0119145677373896	0.797107809108712	0.0826014532682951	0	0	0.453492940931222	0.910563940776269
aCPP.6	0.126457698666063	0.424002406654408	0.0113315341709759	0.206493116357058	0.202241414314134	0.0294738298373606	0.002	0.147515305569087	1.03458038337271
ChP.1	0.239708740302611	0.0899197697872471	0	0.629248993317268	0.0411224965928737	0	0	0.712468420255271	0.762054261447302
ChP.2	0.47919921960837	0.128167726763322	0.00828702043468082	0.284424589006908	0.0999214441867195	0	0	0.790027028328094	0.618889372233745
ChP.3	0.112473825085214	0.142013439421713	0.00160849154810497	0.608664115506632	0.135240128438335	0	0	0.624841328766886	0.840909763277563
CPC.1	0	0.167984463668202	0	0.478284491738071	0.0188366121572857	0.334894432436441	0	0.351131333396697	0.945094781489789
CPC.2	0.155881730834499	0.15999465492862	0.0361179426445169	0.373474802163035	0.0336322742316042	0.240898595197725	0	0.208188128899669	0.98502195513838
CPC.3	0	0.140095078882782	0.0551960277912563	0.29230908664274	0.438834164840259	0.0735656418429627	0.014	0.0772983479896799	1.07758073095653
CPC.4	0	0.243790839777109	0	0.191276099043957	0.00281932253521505	0.562113738643719	0	0.29585702485344	0.960782792521593
CPC.6	0	0.10739811328835	0	0.585865631995766	0.00700317720806864	0.299733077507816	0	0.533740394290588	0.886895769462434
CPC.7	0.0414190292984714	0.140414027182609	0.104921377581601	0.303490389014226	0.16713783509877	0.242617341824323	0	0.233241782688876	0.975219895050091
CPP.1	0.00549231868668555	0.112114919421301	0.0024930416838495	0.767238149995305	0.112661570212859	0	0	0.493621704097126	0.896324901564645
(CPP.23.recurrence).CPP.10	0.0431923656920872	0.121082839404415	0	0.740224462896695	0.0731400068828442	0.0223603251239586	0	0.390182399565287	0.932372130753501
CPP.11	0.0613935857200775	0.128374605347861	0.00672870709702954	0.738538124076429	0.0649649777586029	0	0	0.515154885870737	0.887551878210705
CPP.12	0.039594113173559	0.0716028661359652	0	0.827814947271221	0.0609880734192549	0	0	0.447223800821729	0.912038242345991
CPP.13	0.0423427057219254	0.056796199155873	0.0192865113473229	0.761731517985188	0.119843065789691	0	0	0.531390786603015	0.882148060404387
CPP.14	0.0415344234041106	0.178024728626792	0.0218668948286773	0.609359118264943	0.142594696525078	0.00662013835039875	0	0.298087337375366	0.959494592998424
CPP.15	0.02297899425227	0	0.00719268087504407	0.922121488900707	0.0477068359719793	0	0	0.404624482396543	0.928098125282776
CPP.16	0.0317391143251131	0.0630595019629098	0.00892154445673274	0.80175517699624	0.0945246622590046	0	0	0.559683090643702	0.871563027394474
CPP.17	0.0292908546111791	0.0185223998048106	8.32903038786664E-05	0.852138734129227	0.0999647211509049	0	0	0.492523758960065	0.89441920980369
CPP.18	0.0197224436870535	0.0380869492781475	0.010096058501297	0.877282429147094	0.0548121193864077	0	0	0.510174845305935	0.887924472732978
CPP.19	0.0277377522701037	0.0705516787426192	0	0.873903472333859	0.0278070966534182	0	0	0.538354564740132	0.876400648858058
CPP.2	0.0550359477926332	0.0972865060810646	0.0449054488928182	0.636579543085947	0.166192554147537	0	0	0.448271176922763	0.909329778059042
CPP.20	0.0130394867554809	0.0380565576648846	0.00843224923258605	0.855778514105087	0.0846931922419613	0	0	0.556288611617586	0.870712790388754
CPP.21	0.0405885667774293	0.0417192775427533	0	0.83993531680206	0.0777568388777575	0	0	0.341091579714379	0.949923426242686
(aCPP.2.recurrence).CPP.22	0.119267488047055	0.475804226720502	0.0224170322352799	0.16637976840719	0.216131484589973	0	0	0.288690215129135	0.978037677105727
CPP.23	0.0927804039490875	0.15169471834209	0	0.594823850505176	0.160701027203646	0	0	0.34526280786788	0.942803089654418
CPP.24	0.0108030370100015	0.0685078200824671	0	0.876255413496938	0.0444337294105933	0	0	0.590865269970595	0.856040354246695
CPP.25	0.00412464581988008	0	0.014411765966939	0.7967357930367	0.184727795176481	0	0	0.490781410060301	0.892108102765503
CPP.27	0.0217236197639469	0.0535419736443087	0.0142058050990466	0.817374530615634	0.0931540708770635	0	0	0.539248377527736	0.878752675092185
CPP.28	0.0203333808947803	0.0893789662031067	0	0.886744586857671	0.00354306604444177	0	0	0.516631861599955	0.884176836691463
CPP.29	0.00272629098181853	0.585455902264247	0.00585455975555978	0.310315547773639	0.0956476992247356	0	0	0.552963461026045	0.839611501029457
CPP.3	0.0272228271350945	0.0722984558537804	0	0.845514853686402	0.0549638633247232	0	0	0.549456447242484	0.873702307880065
CPP.30	0.0252239236484829	0.0769828953394883	0.0182173973119717	0.844679514109542	0.0348962695905155	0	0	0.56099270737128	0.869370590480078
CPP.31	0.0849186955496206	0.0439645088688827	0.0181124813142203	0.655393459230595	0.197610855036681	0	0	0.407907007268021	0.921078012546386
CPP.32	0.128973237130896	0.102814466123721	0	0.629490759280523	0.138721537464859	0	0	0.649520569583548	0.828584239040026
CPP.33	0.0125304560340716	0.85427212033995	0.000260485399454269	0.0272143941776682	0.105722544048856	0	0	0.775603432613959	0.639290043933576
CPP.34	0.0204012379620433	0.0511707208451963	0.0169610614365916	0.787533420268101	0.123933559488068	0	0	0.548434690201035	0.875345558975528
CPP.35	0.00875498117855382	0.0930828163422549	0.011809190132612	0.809158372360716	0.0771946399858633	0	0	0.518953239982515	0.887002306363186
CPP.36	0.0766249742420619	0.0780691327075955	0.000705069642869456	0.830023744777359	0.0145770786301144	0	0	0.300069654718946	0.96433284099292
CPP.37	0.044231371626216	0.0516567484300263	0.00192688029912611	0.825961259413466	0.0762237402311652	0	0	0.384010174008969	0.934477069280078
CPP.4	0.00415454759118488	0.0156892797884645	0.00353884813369107	0.953239355920149	0.0233779685665101	0	0	0.554068383858728	0.866875646546172
CPP.5	0.0284244732937839	0.0253115204387989	0.00250640733310233	0.895435328128927	0.0483222708053878	0	0	0.423938095604557	0.920565612502126
CPP.6	0.0141552746506448	0.0643968447961294	0.0074552934113007	0.864662008125923	0.0493305790160021	0	0	0.507063627347789	0.88973646191351
CPP.7	0	0.221950762958206	0	0.61746098122418	0.132531340746842	0.0280569150707722	0	0.272732736389686	0.969252280947689
CPP.8	0	0.256907321942565	0	0.454348561568931	0.287753469937433	0.000990646551070419	0	0.329603510030468	0.948570500823437
CPP.9	0.0139485323420026	0.12795825834486	0.0111591588314781	0.683289937353095	0.163644113128564	0	0	0.317667557650018	0.954828122550796
