# Supplementary material for: Single-nucleus RNA-seq dissection of choroid plexus tumor cell heterogeneity
Source: EMBO J. 2024 Oct 31;43(24):6766–91. doi: 10.1038/s44318-024-00283-2 (PMC11649822; doi:10.1038/s44318-024-00283-2)
Supplement: Supplementary file 5 — Source data Fig. 5 [file 44318_2024_283_MOESM5_ESM.zip › Figure5/Figure5D/SD5D_pct_celltypes_SN.csv]

Prof	Celltype	nCells	tCells	pct.Cells
pedB	Macrophage	1606	2674	60.0598354525056
ChP	Macrophage	247	1266	19.5102685624013
adult	Macrophage	284	412	68.9320388349515
pedB	Endothelial	424	2674	15.8563949139865
ChP	Endothelial	153	1266	12.085308056872
adult	Endothelial	29	412	7.03883495145631
pedB	Mesenchymal-1	164	2674	6.13313388182498
ChP	Mesenchymal-1	525	1266	41.4691943127962
adult	Mesenchymal-1	25	412	6.06796116504854
pedB	Smooth Muscle	323	2674	12.0792819745699
ChP	Smooth Muscle	133	1266	10.5055292259084
adult	Smooth Muscle	27	412	6.55339805825243
pedB	Mesenchymal-PC	50	2674	1.8698578908003
ChP	Mesenchymal-PC	172	1266	13.5860979462875
adult	Mesenchymal-PC	26	412	6.31067961165049
pedB	Tcell	86	2674	3.21615557217651
ChP	Tcell	33	1266	2.60663507109005
adult	Tcell	19	412	4.61165048543689
pedB	Bcell	21	2674	0.785340314136126
ChP	Bcell	3	1266	0.23696682464455
adult	Bcell	2	412	0.485436893203883
