# Supplementary material for: Single-nucleus RNA-seq dissection of choroid plexus tumor cell heterogeneity
Source: EMBO J. 2024 Oct 31;43(24):6766–91. doi: 10.1038/s44318-024-00283-2 (PMC11649822; doi:10.1038/s44318-024-00283-2)
Supplement: Supplementary file 6 — Source data Fig. 6 [file 44318_2024_283_MOESM6_ESM.zip]

Archive with 33 entries (25 files):
- Figure6/
- __MACOSX/._Figure6
- Figure6/6F/
- __MACOSX/Figure6/._6F
- Figure6/6A/
- __MACOSX/Figure6/._6A
- Figure6/6G/
- __MACOSX/Figure6/._6G
- Figure6/.DS_Store
- __MACOSX/Figure6/._.DS_Store
- Figure6/6B/
- __MACOSX/Figure6/._6B
- Figure6/6E/
- __MACOSX/Figure6/._6E
- Figure6/6D/
- Figure6/6C/
- __MACOSX/Figure6/._6C
- Figure6/6F/SD6F_pct_round_cells.csv
- __MACOSX/Figure6/6F/._SD6F_pct_round_cells.csv
- Figure6/6A/SD6A_relative_expression_imflammation_genes_SN.csv
- __MACOSX/Figure6/6A/._SD6A_relative_expression_imflammation_genes_SN.csv
- Figure6/6G/SD6G_Iba_ramifications.csv
- __MACOSX/Figure6/6G/._SD6G_Iba_ramifications.csv
- Figure6/6B/SD6B_relative_expression_imflammation_genes_qPCR.csv
- __MACOSX/Figure6/6B/._SD6B_relative_expression_imflammation_genes_qPCR.csv
- Figure6/6E/SD6E_Iba1_density.csv
- __MACOSX/Figure6/6E/._SD6E_Iba1_density.csv
- Figure6/6D/SD_6D_CPCiba1.tiff
- __MACOSX/Figure6/6D/._SD_6D_CPCiba1.tiff
- Figure6/6D/SD_6D_CPPiba1.tiff
- __MACOSX/Figure6/6D/._SD_6D_CPPiba1.tiff
- Figure6/6C/SD6C_normalized_counts_BS.csv
- __MACOSX/Figure6/6C/._SD6C_normalized_counts_BS.csv
