# Supplementary material for: Single-nucleus RNA-seq dissection of choroid plexus tumor cell heterogeneity
Source: EMBO J. 2024 Oct 31;43(24):6766–91. doi: 10.1038/s44318-024-00283-2 (PMC11649822; doi:10.1038/s44318-024-00283-2)
Supplement: Supplementary file 6 — Source data Fig. 6 [file 44318_2024_283_MOESM6_ESM.zip › Figure6/6F/SD6F_pct_round_cells.csv]

type	code	% perfectly round
CPP	N290_23	24.05147169
	N394_23	25.62273871
	N615_23	38.6603058
	N1059_23	23.68904905
	N2931_23	14.99132002
	N4388_23	37.08112257
CPC	N2623_22	21.70897873
	N3575_23	10.41596527
	N4606_22	17.91922606
