# Supplementary material for: Single-nucleus RNA-seq dissection of choroid plexus tumor cell heterogeneity
Source: EMBO J. 2024 Oct 31;43(24):6766–91. doi: 10.1038/s44318-024-00283-2 (PMC11649822; doi:10.1038/s44318-024-00283-2)
Supplement: Supplementary file 6 — Source data Fig. 6 [file 44318_2024_283_MOESM6_ESM.zip › Figure6/6A/SD6A_relative_expression_imflammation_genes_SN.csv]

gene	RNA.pedB	RNA.ChP	RNA.adult	pedBfoldchange
SLC1A3	11.3049988952159	7.66085402094946	18.9077411583891	1.47568389428922
PLXDC2	34.0342467639813	41.7132800845869	43.1096366267865	0.81590914679848
CD163	6.4543077929177	6.22392915397829	13.8628971685312	1.03701498414264
FMN1	8.27374431471632	5.7316262803468	8.52989625590462	1.4435247362666
CD74	4.45334949591904	10.4293302433012	25.5963610410161	0.427002443304489
HLA-DRA	3.21786293393472	7.47170198855205	20.7564920451897	0.430673351113982
C1QA	1.94179429928511	4.64449810399063	5.25758582513155	0.418084851324773
C1QB	1.59022573099648	4.11461795868157	6.03046901893839	0.386481988599016
HLA-DRB1	2.03854627333512	4.05126383607635	10.734327042333	0.503187734943834
CIITA	0.779020079154094	2.65518167054328	1.81746357583004	0.293396149798932
HLA-DRB5	0.367033658349913	2.54381005653954	1.46794070505702	0.144285009569152
HLA-DPB1	1.36039953488413	2.40408356562088	7.21286475713875	0.565870319292662
CD86	1.25161180223972	2.42656026844058	1.82140178068256	0.515796709654388
C1QC	0.736599541805274	1.5732539361567	4.17357521172428	0.468201302330577
HLA-DPA1	1.10276687809314	1.53481579490971	6.76079215934664	0.718501126813079
HLA-DMB	0.51978064907967	1.50232513674605	2.39706961833882	0.345984125783506
HLA-DMA	0.581692874787449	1.44872318547645	2.83659959693002	0.401521063940277
HLA-DQB1	0.787780107662119	0.988096972511923	3.53751677003911	0.797270034801785
HLA-DQA1	0.46481833334372	0.64806366356812	2.79564229696696	0.71724177650158
