# Supplementary material for: Single-nucleus RNA-seq dissection of choroid plexus tumor cell heterogeneity
Source: EMBO J. 2024 Oct 31;43(24):6766–91. doi: 10.1038/s44318-024-00283-2 (PMC11649822; doi:10.1038/s44318-024-00283-2)
Supplement: Supplementary file 6 — Source data Fig. 6 [file 44318_2024_283_MOESM6_ESM.zip › Figure6/6G/SD6G_Iba_ramifications.csv]

type	code	0	1	2	>2	Total	0%	1%	2%	%>2
CPP	N290_23	104	12	5	4	125	83.2	9.6	4	3.2
	N394_23	147	29	19	7	202	72.77227723	14.35643564	9.405940594	3.465346535
	N615_23	67	14	11	5	97	69.07216495	14.43298969	11.34020619	5.154639175
	N1059_23	61	12	8	3	84	72.61904762	14.28571429	9.523809524	3.571428571
	N2931_23	67	9	8	2	86	77.90697674	10.46511628	9.302325581	2.325581395
	N4388_23	62	15	9	6	92	67.39130435	16.30434783	9.782608696	6.52173913
CPC	N2623_22	129	11	19	29	188	68.61702128	5.85106383	10.10638298	15.42553191
	N3575_23	20	23	25	38	106	18.86792453	21.69811321	23.58490566	35.8490566
	N4606_22	21	31	33	37	122	17.21311475	25.40983607	27.04918033	30.32786885
