# Supplementary material for: Single-nucleus RNA-seq dissection of choroid plexus tumor cell heterogeneity
Source: EMBO J. 2024 Oct 31;43(24):6766–91. doi: 10.1038/s44318-024-00283-2 (PMC11649822; doi:10.1038/s44318-024-00283-2)
Supplement: Supplementary file 6 — Source data Fig. 6 [file 44318_2024_283_MOESM6_ESM.zip › Figure6/6B/SD6B_relative_expression_imflammation_genes_qPCR.csv]

	C1QA	C1QB	HLA-DRA	HLA-DPB1
ChP-1	1.45	1.05	1.32	1.33
ChP-2	0.85	0.95	0.69	0.65
ChP-3	1.04	1.28	1.70	1.45
CPP-1	0.37	0.32	1.53	1.95
CPP-2	0.40	0.21	0.20	0.22
CPP-3	0.23	0.20	0.33	0.30
CPC-1	0.04	0.04	0.39	0.05
CPC-2	0.11	0.10	0.17	0.21
CPC-3	0.01	0.01	0.09	0.11
