# Supplementary material for: Single-nucleus RNA-seq dissection of choroid plexus tumor cell heterogeneity
Source: EMBO J. 2024 Oct 31;43(24):6766–91. doi: 10.1038/s44318-024-00283-2 (PMC11649822; doi:10.1038/s44318-024-00283-2)
Supplement: Supplementary file 6 — Source data Fig. 6 [file 44318_2024_283_MOESM6_ESM.zip › Figure6/6E/SD6E_Iba1_density.csv]

type	code	Density
CPP	N290_23	7.196694597
	N394_23	18.83065771
	N615_23	13.47017512
	N1059_23	24.455944
	N2931_23	19.70740583
	N4388_23	10.68465188
CPC	N2623_22	16.30612079
	N3575_23	13.82811056
	N4606_22	9.6099413
