# Supplementary material for: Single-nucleus RNA-seq dissection of choroid plexus tumor cell heterogeneity
Source: EMBO J. 2024 Oct 31;43(24):6766–91. doi: 10.1038/s44318-024-00283-2 (PMC11649822; doi:10.1038/s44318-024-00283-2)
Supplement: Supplementary file 6 — Source data Fig. 6 [file 44318_2024_283_MOESM6_ESM.zip › Figure6/6C/SD6C_normalized_counts_BS.csv]

Sample	Normalized counts	Diagnosis	Methylation profile	Status	Transcript	Gene Symbol
CPP.2319	1988.40802641897	CPP	AD	CPT	ENSG00000204287.14	HLA-DRA
CPP.1019	1570.05089203564	CPP	AD	CPT	ENSG00000204287.14	HLA-DRA
CPP.1220	2062.75735628964	CPP	AD	CPT	ENSG00000204287.14	HLA-DRA
aCPP.319	1197.1156320302	aCPP	AD	CPT	ENSG00000204287.14	HLA-DRA
aCPP.419	5266.76439336331	aCPP	AD	CPT	ENSG00000204287.14	HLA-DRA
CPP.1123	2846.01793429074	CPP	AD	CPT	ENSG00000204287.14	HLA-DRA
CPP.3619	990.658309068643	CPP	AD	CPT	ENSG00000204287.14	HLA-DRA
CPP.3122	3217.53029307946	CPP	AD	CPT	ENSG00000204287.14	HLA-DRA
CPP.2123	1966.51361094058	CPP	AD	CPT	ENSG00000204287.14	HLA-DRA
CPP.3019	1756.39455103649	CPP	AD	CPT	ENSG00000204287.14	HLA-DRA
CPP.919	1118.30798025607	CPP	AD	CPT	ENSG00000204287.14	HLA-DRA
CPP.1319	4418.40801049973	CPP	AD	CPT	ENSG00000204287.14	HLA-DRA
CPP.1419	2298.66767726254	CPP	AD	CPT	ENSG00000204287.14	HLA-DRA
CPP.1519	835.297894269411	CPP	AD	CPT	ENSG00000204287.14	HLA-DRA
CPP.1619	2345.86316100148	CPP	AD	CPT	ENSG00000204287.14	HLA-DRA
CPP.1719	1836.07858069251	CPP	AD	CPT	ENSG00000204287.14	HLA-DRA
CPP.1819	1732.09602587233	CPP	AD	CPT	ENSG00000204287.14	HLA-DRA
CPP.2419	881.40124737339	CPP	AD	CPT	ENSG00000204287.14	HLA-DRA
CPP.2519	17079.7735217966	CPP	AD	CPT	ENSG00000204287.14	HLA-DRA
CPP.2619	3046.45077397374	CPP	AD	CPT	ENSG00000204287.14	HLA-DRA
CPP.2719	2421.36680836206	CPP	AD	CPT	ENSG00000204287.14	HLA-DRA
CPP.2819	963.67038786971	CPP	AD	CPT	ENSG00000204287.14	HLA-DRA
CPP.2919	2564.10246129164	CPP	AD	CPT	ENSG00000204287.14	HLA-DRA
CPP.3220	4961.6692826043	CPP	AD	CPT	ENSG00000204287.14	HLA-DRA
CPP.3319	4854.45449303584	CPP	AD	CPT	ENSG00000204287.14	HLA-DRA
CPP.3419	2345.38522492779	CPP	AD	CPT	ENSG00000204287.14	HLA-DRA
CPP.3519	3462.04851089682	CPP	AD	CPT	ENSG00000204287.14	HLA-DRA
aCPP.119	693.060619437019	aCPP	PED_B	CPT	ENSG00000204287.14	HLA-DRA
CPC.119	447.694319995203	CPC	PED_B	CPT	ENSG00000204287.14	HLA-DRA
CPC.219	471.97550070411	CPC	PED_B	CPT	ENSG00000204287.14	HLA-DRA
CPC.419	687.532095892701	CPC	PED_B	CPT	ENSG00000204287.14	HLA-DRA
CPC.619	171.78396742682	CPC	PED_B	CPT	ENSG00000204287.14	HLA-DRA
aCPP.219	371.985445602232	aCPP	PED_B	CPT	ENSG00000204287.14	HLA-DRA
CPP.2221	2829.83886676541	CPP	PED_B	CPT	ENSG00000204287.14	HLA-DRA
aCPP.719	2049.83063368572	aCPP	PED_B	CPT	ENSG00000204287.14	HLA-DRA
CPC.319	6202.09669432555	CPC	PED_B	CPT	ENSG00000204287.14	HLA-DRA
CPC.519	184.231326334635	CPC	PED_B	CPT	ENSG00000204287.14	HLA-DRA
CPP.719	1788.70738136	CPP	PED_B	CPT	ENSG00000204287.14	HLA-DRA
CPP.819	2232.71485771671	CPP	PED_B	CPT	ENSG00000204287.14	HLA-DRA
ChP.119	923.48893967098	ChP	ChP	ChP	ENSG00000204287.14	HLA-DRA
ChP.219	2369.39196846322	ChP	ChP	ChP	ENSG00000204287.14	HLA-DRA
ChP.319	2989.2667259781	ChP	ChP	ChP	ENSG00000204287.14	HLA-DRA
CPP.2320	1089.79469584369	CPP	AD	CPT	ENSG00000223865.11	HLA-DPB1
CPP.1020	632.680220403245	CPP	AD	CPT	ENSG00000223865.11	HLA-DPB1
CPP.1221	744.207574393804	CPP	AD	CPT	ENSG00000223865.11	HLA-DPB1
aCPP.320	503.459956889188	aCPP	AD	CPT	ENSG00000223865.11	HLA-DPB1
aCPP.420	1647.84622991866	aCPP	AD	CPT	ENSG00000223865.11	HLA-DPB1
CPP.1124	1275.85601108977	CPP	AD	CPT	ENSG00000223865.11	HLA-DPB1
CPP.3620	312.073557212245	CPP	AD	CPT	ENSG00000223865.11	HLA-DPB1
CPP.3123	1000.83597299434	CPP	AD	CPT	ENSG00000223865.11	HLA-DPB1
CPP.2124	647.512343830416	CPP	AD	CPT	ENSG00000223865.11	HLA-DPB1
CPP.3020	1003.35847325458	CPP	AD	CPT	ENSG00000223865.11	HLA-DPB1
CPP.920	367.46721060008	CPP	AD	CPT	ENSG00000223865.11	HLA-DPB1
CPP.1320	1958.05840297875	CPP	AD	CPT	ENSG00000223865.11	HLA-DPB1
CPP.1420	932.623953015575	CPP	AD	CPT	ENSG00000223865.11	HLA-DPB1
CPP.1520	309.845775016327	CPP	AD	CPT	ENSG00000223865.11	HLA-DPB1
CPP.1620	1108.88784133815	CPP	AD	CPT	ENSG00000223865.11	HLA-DPB1
CPP.1720	676.943139190493	CPP	AD	CPT	ENSG00000223865.11	HLA-DPB1
CPP.1820	714.957162002913	CPP	AD	CPT	ENSG00000223865.11	HLA-DPB1
CPP.2420	455.456482550628	CPP	AD	CPT	ENSG00000223865.11	HLA-DPB1
CPP.2520	3704.9993700872	CPP	AD	CPT	ENSG00000223865.11	HLA-DPB1
CPP.2620	1154.20301912348	CPP	AD	CPT	ENSG00000223865.11	HLA-DPB1
CPP.2720	881.692011011904	CPP	AD	CPT	ENSG00000223865.11	HLA-DPB1
CPP.2820	376.595103834839	CPP	AD	CPT	ENSG00000223865.11	HLA-DPB1
CPP.2920	1760.70762874433	CPP	AD	CPT	ENSG00000223865.11	HLA-DPB1
CPP.3221	2238.41875247912	CPP	AD	CPT	ENSG00000223865.11	HLA-DPB1
CPP.3320	2484.17528845642	CPP	AD	CPT	ENSG00000223865.11	HLA-DPB1
CPP.3420	1116.57965811025	CPP	AD	CPT	ENSG00000223865.11	HLA-DPB1
CPP.3520	1866.88131051447	CPP	AD	CPT	ENSG00000223865.11	HLA-DPB1
aCPP.120	321.304646605704	aCPP	PED_B	CPT	ENSG00000223865.11	HLA-DPB1
CPC.120	126.505029390914	CPC	PED_B	CPT	ENSG00000223865.11	HLA-DPB1
CPC.220	236.237750352055	CPC	PED_B	CPT	ENSG00000223865.11	HLA-DPB1
CPC.420	200.143444335879	CPC	PED_B	CPT	ENSG00000223865.11	HLA-DPB1
CPC.620	90.5565189563692	CPC	PED_B	CPT	ENSG00000223865.11	HLA-DPB1
aCPP.220	131.316545178213	aCPP	PED_B	CPT	ENSG00000223865.11	HLA-DPB1
CPP.2222	1524.11959194533	CPP	PED_B	CPT	ENSG00000223865.11	HLA-DPB1
aCPP.720	516.651964714241	aCPP	PED_B	CPT	ENSG00000223865.11	HLA-DPB1
CPC.320	2421.85587879005	CPC	PED_B	CPT	ENSG00000223865.11	HLA-DPB1
CPC.520	82.158367259838	CPC	PED_B	CPT	ENSG00000223865.11	HLA-DPB1
CPP.720	389.561629552972	CPP	PED_B	CPT	ENSG00000223865.11	HLA-DPB1
CPP.820	711.633148012665	CPP	PED_B	CPT	ENSG00000223865.11	HLA-DPB1
ChP.120	406.993945016896	ChP	ChP	ChP	ENSG00000223865.11	HLA-DPB1
ChP.220	1131.003509101	ChP	ChP	ChP	ENSG00000223865.11	HLA-DPB1
ChP.320	1133.37391593086	ChP	ChP	ChP	ENSG00000223865.11	HLA-DPB1
CPP.2319	1988.40802641897	CPP	AD	CPT	ENSG00000204287.14	HLA-DRA
CPP.1019	1570.05089203564	CPP	AD	CPT	ENSG00000204287.14	HLA-DRA
CPP.1220	2062.75735628964	CPP	AD	CPT	ENSG00000204287.14	HLA-DRA
aCPP.319	1197.1156320302	aCPP	AD	CPT	ENSG00000204287.14	HLA-DRA
aCPP.419	5266.76439336331	aCPP	AD	CPT	ENSG00000204287.14	HLA-DRA
CPP.1123	2846.01793429074	CPP	AD	CPT	ENSG00000204287.14	HLA-DRA
CPP.3619	990.658309068643	CPP	AD	CPT	ENSG00000204287.14	HLA-DRA
CPP.3122	3217.53029307946	CPP	AD	CPT	ENSG00000204287.14	HLA-DRA
CPP.2123	1966.51361094058	CPP	AD	CPT	ENSG00000204287.14	HLA-DRA
CPP.3019	1756.39455103649	CPP	AD	CPT	ENSG00000204287.14	HLA-DRA
CPP.919	1118.30798025607	CPP	AD	CPT	ENSG00000204287.14	HLA-DRA
CPP.1319	4418.40801049973	CPP	AD	CPT	ENSG00000204287.14	HLA-DRA
CPP.1419	2298.66767726254	CPP	AD	CPT	ENSG00000204287.14	HLA-DRA
CPP.1519	835.297894269411	CPP	AD	CPT	ENSG00000204287.14	HLA-DRA
CPP.1619	2345.86316100148	CPP	AD	CPT	ENSG00000204287.14	HLA-DRA
CPP.1719	1836.07858069251	CPP	AD	CPT	ENSG00000204287.14	HLA-DRA
CPP.1819	1732.09602587233	CPP	AD	CPT	ENSG00000204287.14	HLA-DRA
CPP.2419	881.40124737339	CPP	AD	CPT	ENSG00000204287.14	HLA-DRA
CPP.2519	17079.7735217966	CPP	AD	CPT	ENSG00000204287.14	HLA-DRA
CPP.2619	3046.45077397374	CPP	AD	CPT	ENSG00000204287.14	HLA-DRA
CPP.2719	2421.36680836206	CPP	AD	CPT	ENSG00000204287.14	HLA-DRA
CPP.2819	963.67038786971	CPP	AD	CPT	ENSG00000204287.14	HLA-DRA
CPP.2919	2564.10246129164	CPP	AD	CPT	ENSG00000204287.14	HLA-DRA
CPP.3220	4961.6692826043	CPP	AD	CPT	ENSG00000204287.14	HLA-DRA
CPP.3319	4854.45449303584	CPP	AD	CPT	ENSG00000204287.14	HLA-DRA
CPP.3419	2345.38522492779	CPP	AD	CPT	ENSG00000204287.14	HLA-DRA
CPP.3519	3462.04851089682	CPP	AD	CPT	ENSG00000204287.14	HLA-DRA
aCPP.119	693.060619437019	aCPP	PED_B	CPT	ENSG00000204287.14	HLA-DRA
CPC.119	447.694319995203	CPC	PED_B	CPT	ENSG00000204287.14	HLA-DRA
CPC.219	471.97550070411	CPC	PED_B	CPT	ENSG00000204287.14	HLA-DRA
CPC.419	687.532095892701	CPC	PED_B	CPT	ENSG00000204287.14	HLA-DRA
CPC.619	171.78396742682	CPC	PED_B	CPT	ENSG00000204287.14	HLA-DRA
aCPP.219	371.985445602232	aCPP	PED_B	CPT	ENSG00000204287.14	HLA-DRA
CPP.2221	2829.83886676541	CPP	PED_B	CPT	ENSG00000204287.14	HLA-DRA
aCPP.719	2049.83063368572	aCPP	PED_B	CPT	ENSG00000204287.14	HLA-DRA
CPC.319	6202.09669432555	CPC	PED_B	CPT	ENSG00000204287.14	HLA-DRA
CPC.519	184.231326334635	CPC	PED_B	CPT	ENSG00000204287.14	HLA-DRA
CPP.719	1788.70738136	CPP	PED_B	CPT	ENSG00000204287.14	HLA-DRA
CPP.819	2232.71485771671	CPP	PED_B	CPT	ENSG00000204287.14	HLA-DRA
ChP.119	923.48893967098	ChP	ChP	ChP	ENSG00000204287.14	HLA-DRA
ChP.219	2369.39196846322	ChP	ChP	ChP	ENSG00000204287.14	HLA-DRA
ChP.319	2989.2667259781	ChP	ChP	ChP	ENSG00000204287.14	HLA-DRA
CPP.2320	1089.79469584369	CPP	AD	CPT	ENSG00000223865.11	HLA-DPB1
CPP.1020	632.680220403245	CPP	AD	CPT	ENSG00000223865.11	HLA-DPB1
CPP.1221	744.207574393804	CPP	AD	CPT	ENSG00000223865.11	HLA-DPB1
aCPP.320	503.459956889188	aCPP	AD	CPT	ENSG00000223865.11	HLA-DPB1
aCPP.420	1647.84622991866	aCPP	AD	CPT	ENSG00000223865.11	HLA-DPB1
CPP.1124	1275.85601108977	CPP	AD	CPT	ENSG00000223865.11	HLA-DPB1
CPP.3620	312.073557212245	CPP	AD	CPT	ENSG00000223865.11	HLA-DPB1
CPP.3123	1000.83597299434	CPP	AD	CPT	ENSG00000223865.11	HLA-DPB1
CPP.2124	647.512343830416	CPP	AD	CPT	ENSG00000223865.11	HLA-DPB1
CPP.3020	1003.35847325458	CPP	AD	CPT	ENSG00000223865.11	HLA-DPB1
CPP.920	367.46721060008	CPP	AD	CPT	ENSG00000223865.11	HLA-DPB1
CPP.1320	1958.05840297875	CPP	AD	CPT	ENSG00000223865.11	HLA-DPB1
CPP.1420	932.623953015575	CPP	AD	CPT	ENSG00000223865.11	HLA-DPB1
CPP.1520	309.845775016327	CPP	AD	CPT	ENSG00000223865.11	HLA-DPB1
CPP.1620	1108.88784133815	CPP	AD	CPT	ENSG00000223865.11	HLA-DPB1
CPP.1720	676.943139190493	CPP	AD	CPT	ENSG00000223865.11	HLA-DPB1
CPP.1820	714.957162002913	CPP	AD	CPT	ENSG00000223865.11	HLA-DPB1
CPP.2420	455.456482550628	CPP	AD	CPT	ENSG00000223865.11	HLA-DPB1
CPP.2520	3704.9993700872	CPP	AD	CPT	ENSG00000223865.11	HLA-DPB1
CPP.2620	1154.20301912348	CPP	AD	CPT	ENSG00000223865.11	HLA-DPB1
CPP.2720	881.692011011904	CPP	AD	CPT	ENSG00000223865.11	HLA-DPB1
CPP.2820	376.595103834839	CPP	AD	CPT	ENSG00000223865.11	HLA-DPB1
CPP.2920	1760.70762874433	CPP	AD	CPT	ENSG00000223865.11	HLA-DPB1
CPP.3221	2238.41875247912	CPP	AD	CPT	ENSG00000223865.11	HLA-DPB1
CPP.3320	2484.17528845642	CPP	AD	CPT	ENSG00000223865.11	HLA-DPB1
CPP.3420	1116.57965811025	CPP	AD	CPT	ENSG00000223865.11	HLA-DPB1
CPP.3520	1866.88131051447	CPP	AD	CPT	ENSG00000223865.11	HLA-DPB1
aCPP.120	321.304646605704	aCPP	PED_B	CPT	ENSG00000223865.11	HLA-DPB1
CPC.120	126.505029390914	CPC	PED_B	CPT	ENSG00000223865.11	HLA-DPB1
CPC.220	236.237750352055	CPC	PED_B	CPT	ENSG00000223865.11	HLA-DPB1
CPC.420	200.143444335879	CPC	PED_B	CPT	ENSG00000223865.11	HLA-DPB1
CPC.620	90.5565189563692	CPC	PED_B	CPT	ENSG00000223865.11	HLA-DPB1
aCPP.220	131.316545178213	aCPP	PED_B	CPT	ENSG00000223865.11	HLA-DPB1
CPP.2222	1524.11959194533	CPP	PED_B	CPT	ENSG00000223865.11	HLA-DPB1
aCPP.720	516.651964714241	aCPP	PED_B	CPT	ENSG00000223865.11	HLA-DPB1
CPC.320	2421.85587879005	CPC	PED_B	CPT	ENSG00000223865.11	HLA-DPB1
CPC.520	82.158367259838	CPC	PED_B	CPT	ENSG00000223865.11	HLA-DPB1
CPP.720	389.561629552972	CPP	PED_B	CPT	ENSG00000223865.11	HLA-DPB1
CPP.820	711.633148012665	CPP	PED_B	CPT	ENSG00000223865.11	HLA-DPB1
ChP.120	406.993945016896	ChP	ChP	ChP	ENSG00000223865.11	HLA-DPB1
ChP.220	1131.003509101	ChP	ChP	ChP	ENSG00000223865.11	HLA-DPB1
ChP.320	1133.37391593086	ChP	ChP	ChP	ENSG00000223865.11	HLA-DPB1
